# Supplementary material for: Could axillary lymph node dissection be omitted in the mastectomy patient with tumor positive sentinel node?
Source: Front Oncol. 2023 Jun 22;13:1181069. doi: 10.3389/fonc.2023.1181069 (PMC10325642; doi:10.3389/fonc.2023.1181069)
Supplement: Supplementary file 1 [file DataSheet_1.xls]

## Sheet: Mastectomy_Sentinel
			진단일	수술일	수술시 나이	수술방법 BCS:1 MRM:2	성별 여: 1 남: 2	신장	체중	BMI	폐경여부 pre: 0 post: 1	MMG	USG	좌우위치 Rt:1, Lt:2	종양위치 0:No 1:UIQ 2:UOQ 3:LIQ 4:LOQ 5:Central 6:whole 7:Others	종양수	SNB	SNB Type	종양크기	Positive Node	Total Node	T	T분류	N	N분류	M	M1전이부위	Stage 0:stage 0 1:stage 1a 2:stage1b 3:stage2a 4:stage2b 5:stage3a 6:stage3b 7:stage3c 8:stage 4 9:pCR 999:unknown	Histoloy	Nuclear								Lymphatic Invasion	Vascular Invasion	ER neg:0 pos:1	PgR neg:0 pos:1	p-53 neg:0 pos:1	c-erb2 neg:0 1+:1 2+:2 3+:3	ki67 neg:0 pos:1	ki67%	RT no:0 yes:1	RT ext. breast only: 1 extended: 2	CTX no:0 yes:1	CTX
																															Invasive Ductal Ca.	Invasive Lobular Ca.	Paget's ds	Malig. Phyllodes	Lymphoma	Sarcoma	기타												CTX 시기
서필남		30005075	2010-07-20	2011-01-25	68	2	1				1	6	6	2	2		Yes	SNB Only	2	2	4	1	T1a	1	N1a	0		3	2	3	Y							Yes	No	0	0	0	1	0	0.01	1	2	1
윤혜련		33116638	2010-07-26	2011-01-26	38	2	1				0	6	6	2	2		Yes	SNB Only	3	2	5	2		1	N1a	0		4	2	2	Y							Yes	No	1	1	0	2	0	0.01	1	2	1
손영례		30385702	2003-11-04	2003-11-04	51	2	1	156	63	25.89	0	4	4	1	2	1	Yes	SNB Only	5	2	2	3		1	N1b	0		5	3	3	Y							Yes	No	1	1	1	2	0	0.02	1	2	1	수술 전후
이선이		30763643	2005-07-05	2005-12-14	47	2	1	158	75	30.04	1	5		2	1	1	Yes	SNB Only	3	2	2	4		2		0		6	2	2	Y							Yes	No	1	1	0	1	0	0.02	1	2	1	수술 전후
허경숙		30707340	2005-04-11	2005-09-02	49	2	1	152	59	25.54	0	4		1	2	1	Yes	SNB Only	3.5	2	4	2		1	N1b	0		4	3	3	Y							Yes	No	1	1	0	2	0	0.02	0		1	수술 전후
한명숙		20105310	2003-09-24	2003-09-24	45	2	1	158	50	20.03	0	5	5	2	1	1	Yes	SNB Only	4	4	4	2		2		1		8	2		Y							Yes	No	1	1	0	1	0	0.02	1	2	1	수술 전
한정순		33149080	2011-08-02	2011-08-30	82	2	1				1	6	6	2	1		Yes	SNB Only	3.5	3	5	2		1		0		4				Y						Yes	No	1	1	0	2	0	0.03	0		0
서혜자		20245580	2005-10-07	2005-12-13	46	2	1	161	76	29.32	0			2	1	1	Yes	SNB Only	3	2	4	4		1	N1a	0		6	3	3	Y							Yes	No	1	1	1	2	0	0.05	1	2	1	수술 전후
조경희		31392633	2008-11-10	2008-12-01	42	2	1	155	47	19.56	0	4	5	1	2	2	Yes	SNB Only	1.5	1	5	1	T1c	1	N1a	0		3	2	2	Y							Yes	No	1	1	1	1	0	0.05	0		1	수술 후
김수경		31538693	2009-10-08	2010-03-11	35	2	1				0	6	6	2	1		Yes	SNB Only	2.5	2	6	2		1	N1a	0		4	2	2	Y							Yes	No	1	1	1	1	0	0.05	1	2	1
황해숙		30051667	2001-10-10	2001-10-16	30	2	1	161	61	23.53	0	5	5	2	1	1	Yes	SNB Only	0.5	1	6	1	T1a	1	N1bii	0		3	2	2	Y							Yes	No	1	0	0	2	0	0.08	0		1	수술 후
이경숙		33134262	2011-03-02	2011-03-10	50	2	1				1	6	6	2	6		Yes	SNB Only	7.5	5	5	3		2	N2a	0		5	2	3	Y							Yes	Yes	0	0	1	2	0	0.08	1	2	1
장혜선		33137318	2011-03-18	2011-04-06	43	2	1				0		6	1	3		Yes	SNB Only	2.3	1	6	2		1	N1mi	0		4	2	3	Y							Yes	No	1	1	0	0	0	0.08	0		1
정희경		31407232	2008-11-29	2008-12-22	34	2	1	157	52	21.1	0	1	5	2	1	1	Yes	SNB Only	4.5	1	1	2		1	N1a	0		4	2	2	Y							Yes	No	0	1	0	0	0	0.1	1	2	1	수술 후
왕경순		30376296	2003-07-30	2003-07-30	46	2	1	155	48	19.98	0	4	4	1	2	1	Yes	SNB Only	2	1	1	1		1		0		3	2	2	Y							Yes	No	1	1	1	2	0	0.1	1	2	1	수술 후
권은자		31367226	2008-08-21	2008-09-10	39	2	1	155	59	24.56	0		5	2	1	1	Yes	SNB Only	2.2	1	2	2		1	N1a	0		4	3	3	Y							Yes	No	1	1	1	1	0	0.1	0		1	수술 후
엄미경		31336789	2008-06-09	2008-06-26	44	2	1	164	61	22.68	0		5	1	2	1	Yes	SNB Only	1.8	1	2	1	T1c	1	N1a	0		3	2	2	Y							Yes	No	1	1	0	1	0	0.1	1	1	1	수술 후
이명신		20367853	2007-11-30	2007-12-17	43	2	1	154	48	20.24	0		5	1	2	1	Yes	SNB Only	4	1	4	2		1	N1a	0		4	2	2	Y							Yes	No	1	1	1	1	0	0.1	1	2	1	수술 후
박혜원		30996979	2007-10-23	2007-03-06	41	2	1	155	49	20.4	0			2	1	1	Yes	SNB Only	2.5	2	4	4		2		0		6	2	2	Y							Yes	No	1	1	1	1	0	0.1	1	2	1	수술 전
이미경		31236447	2007-11-14	2008-04-08	34	2	1	162	69	26.29	0	1	5	2	1	1	Yes	SNB Only	0.3	3	4	2		2		1	1(LN)	8	2	2	Y							Yes	No	1	1	1	2	0	0.1	1	2	1	수술 전
이종순		20328043	2007-04-03	2007-09-04	57	2	1	150	54	24	1	5	5	2	1	1	Yes	SNB Only	2.5	1	4	2		2		1	3(lung)	8	2	2		Y						Yes	No	1	1	1	1	0	0.1	0		1	수술 전
김기옥		30993761	2006-10-10	2007-03-06	34	2	1	160	51	19.92	0	5		2	1	1	Yes	SNB Only	2.5	1	5	4		1		0		6	3	3	Y							Yes	No	1	1	1	3	0	0.1	1	2	1	수술 전후
이순옥		20277385	2006-04-12	2006-08-14	56	2	1	152	55	23.81	1			1	2	1	Yes	SNB Only	4.5	5	5	3		2		0		5	3	2	Y							Yes	No	1	1	1	1	0	0.1	1	2	1	수술 전후
나귀자		33123904	2010-10-04	2011-11-24	50	2	1				1		5	1	outer half		Yes	SNB Only	6	2	4	3		1	N1a	1	3(lung),8(pectoralis muscle )	8	2	2	Y							Yes	No	1	1	0	2	0	0.1	1	2	1
장익란		30657003	2004-12-28	2005-02-01	43	2	1	152	50	21.64	0			2	1	3개이상	Yes	SNB Only	1.8	1	1	1	Tmic	1	N1a	0		3	3	3	Y							Yes	No	1	1	1	3	1	0.15	0		0
문희연		31176259	2007-10-26	2007-11-13	60	2	1	162	64	24.39	1	4	5	1	2	1	Yes	SNB Only	2.2	1	4	2		1	N1a	0		4	2	2	Y							Yes	No	1	1	1	2	1	0.15	0		1	수술 후
윤인자		30295311	2003-06-17	2003-06-17	58	2	1	160	58	22.66	1	3	5	1	2	1	Yes	SNB Only	9	4	5	3		2		0		5	3	3	Y							Yes	No	0	0	0	3	1	0.15	0		1	수술 전후
한화란		31604103	2010-04-06	2010-04-20	70		1				1	5	5	1	2		Yes	SNB Only	2.5	1	4	2		1	N1mi	0		4	3	3	Y							Yes	No	1	1	0	2	1	0.15	0		0
황을순		30579879	2004-08-24	2004-08-24	57	2	1	156	60	24.65	1	4		1	2	1	Yes	SNB Only	1.2	1	5	1	T1c	1	N1b	0		3	3	3	Y							Yes	No	0	0	1	2	1	0.2	0		1	수술 후
이임석		30963443	2006-08-02	2006-08-22	44	2	1	151	54	23.68	0			2	1	1	Yes	SNB Only	6	1	5	3		1	N1b	0		5	3	3	Y							Yes	No	1	1	1	1	1	0.2	1	1	1	수술 후
조양자		30310450	2003-04-02	2003-04-02	61	2	1	154	48	20.24	1	5	5	2	1	3개이상	Yes	SNB Only	1.3	2	5	1	T1c	1	N1b	0		3	2	2	Y							No	No	1	0	0	1	1	0.2	0		1	수술 후
이옥순		20095406	2003-05-26	2003-05-26	41	2	1	157	47	19.07	0		5	1	2	3개이상	Yes	SNB Only	6	5	5	3		2		0		5	3	3	Y							Yes	No	0	0	1	2	1	0.2	1	2	1	수술 전후
조은아		20448992	2009-08-21	2010-01-18	24	2	1				0			2	5		Yes	SNB Only	4.8+MMT	2	4	4	T4a (skin inv)	1	N1a	1	3(lung),8(skin,Rt axillary LN )	8	3	3	Y							Yes	No	0	0	0	3	1	0.2	1	2	1
황숙희		20405382	2008-09-17	2008-12-23	41	2	1	167	55	19.72	0	4	5	2	1	3개이상	Yes	SNB Only	7	2	2	4	T4b	3		1	1(LN), 4(bone)	8	3	3	Y							Yes	No	0	0	1	0	1	0.25	0		1
박영선		20385464	2008-04-05	2008-05-09	55	2	1	165	55	20.2	1	4		2	1	1	Yes	SNB Only	1.8	1	3	1	T1c	1	N1a	0		3	3	3	Y							Yes	No	0	0	1	3	1	0.25	1	1	1	수술 후
김종숙		30410792	2003-09-26	2007-08-07	58	2	1	148	57	26.02	1			1	2	1	Yes	SNB Only	10	3	3	4		1		1	4(bone)	8	2	2	Y							Yes	No	1	0	1	1	1	0.25	1	1	1	수술 전
이경숙		20396301	2008-07-07	2008-07-18	49	2	1	156	90	36.98	0	4		1	2	1	Yes	SNB Only	3	1	4	2		1	N1a	0		4	2	3	Y							Yes	No	1	1	0	1	1	0.25	0		1	수술 후
오정숙		30572001	2004-08-23	2004-08-23	48	2	1	157	70	28.4	0	5	5	2	1	1	Yes	SNB Only	1.6	1	4	1	T1c	1	N1b	0		3	2	2	Y							Yes	No	1	1	1	1	1	0.3	0		1	수술 후
변영수		30672437	2005-02-18	2005-03-08	65	2	1	146	72	33.78	1	5		1	2	1	Yes	SNB Only	2	1	4	1	T1c	1	N1b	0		3	2	2	Y							Yes	Yes	1	1	1	3	1	0.3	0		1	수술 후
장미선		31012874	2005-11-10	2007-06-26	38	2	1	165	54	19.83	0		5	2	1	1	Yes	SNB Only	6.5	4	5	3		2		0		5	3	3	Y							Yes	No	0	0	1	2	1	0.3	1	2	1	수술 전후
정숙면		20031938	2002-01-15	2002-01-24	67	2	1	161	59	22.76	1	4	4	1	2	1	Yes	SNB Only	1.6	2	5	1	T1c	1	N1biii	0		3	3	2	Y							Yes	No	0	0	0	0	1	0.4	0		1	수술 후
김정길		90055508	2007-06-28	2011-12-15	62		1				1	6	6	1	6		Yes	SNB Only	6	1	1	3		1	N1mi	1	1(LN),2(liver),4(bone)	8	3	3	Y							Yes	No	1	1	1	0	1	0.5	0		1
김미숙		33153148	2011-09-05	2011-09-22	45	2	1				0	6	6	1	6		Yes	SNB Only	5.5	6	6	3		2	N2a	0		5	2	2	Y							Yes	No	0	0	0	3	1	0.52	1	2	1
이영희		33158432	2011-11-14	2012-08-07	48	2	1				1	6		1	6		Yes	SNB Only	1.8	1	2	1	T1c	1	N1a	1	1(LN)	8	3	3	Y							No	No	1	1	0	3	1	0.6	1	2	1
안현주		30876967	2006-02-22	2006-12-08	38	2	1	153	51	21.79	0	5		2	1	1	Yes	SNB Only	4.5	2	3	4	T4b	1	N1a	1	3(lung)	8	3	3	Y							Yes	No	0	1	1	1	1	0.7	0		1	수술 전후
신수자		33140019	2011-04-16	2011-10-11	49	2	1				1			2	2		Yes	SNB Only	5.5	6	6	3		2	N2a	1	8(stomach)	8	3	3	Y							Yes	No	0	0	1	1	1	0.7	1	2	1
김혜정		33121251	2010-10-29	2011-05-16	51	2	1				0	5	5	2	1		Yes	SNB Only	4.5	1	4	2		1	N1a	0		4	1	2	Y							No	No	1	1	0	1	1	<1	1	2	1
[truncated: 35 more columns]

## Sheet: BCS_SLNB_RTx
			진단일	수술일	수술시 나이	수술방법 BCS:1 MRM:2	성별 여:1 남:2	신장	체중	BMI	폐경여부 pre: 0 post: 1	MMG	USG	좌우위치 Rt:1, Lt:2	종양위치 0:No 1:UIQ 2:UOQ 3:LIQ 4:LOQ 5:Central 6:whole 7:Others	종양수	SNB	SNB Type	종양크기	Positive Node	Total Node	T	T1분류	N	N1분류	M	M1전이부위	Stage 0:stage 0 1:stage 1a 2:stage1b 3:stage2a 4:stage2b 5:stage3a 6:stage3b 7:stage3c 8:stage 4 9:pCR 999:unknown	Histology	Nuclear								Lymphatic Invasion	Vascular Invasion	ER neg:0 pos:1	PgR neg:0 pos:1	p-53 neg:0 pos:1	c-erb2 neg:0 1+:1 2+:2 3+:3	ki67 neg:0 pos:1	ki67%	RT	RT ext. breast only: 1 extended: 2	CTX	CTX
																															Invasive Ductal Ca.	Invasive Lobular Ca.	Paget's ds	Malig. Phyllodes	Lymphoma	Sarcoma	기타												CTX 시기
금태현		20036104	2008-09-02	2008-09-19	42		1	162	54	20.58	0	2	4	2	1	1	Yes	SNB only	1.7	1	3	1	T1c	1		0		3	3	3	Y							1	0	1	1	0	3	0	0.02	1	2	1	수술 후
김은숙		20067278	2011-05-16	2011-06-07	49	1	1				0	0	4	2	4		Yes	SNB Only	1.2	1	6	1	T1c	1	N1mi	0		3	2	3	Y							1	0	1	1	1	0	0	0.12	1	1	1
손미애		20070483	2002-10-18	2002-10-23	41	1	1	169	88	30.81	0	5	5	2	1	1	Yes	SNB only	2.1	1	2	2		1	N1bi	0		4	2	2	Y							1	0	1	1	0	2	1	0.2	1	1	1	수술 후
심경옥		20093880	2008-11-24	2008-12-09	47	1	1	159	61	24.13	0	3	4	2	1	1	Yes	SNB Only	2	1	3	1	T1c	1	N1a	0		3	1	1	Y							1	0	1	1	1	1	0	0.05	1	1	1	수술 후
유진선		20116459	2003-07-09	2003-07-09	46	1	1	152	56	24.24	0			1	2	1	Yes	SNB only	2.2	1	5	2		1	N1a	0		4	2	2	Y							1	0	1	1	1	2	1	0.3	1	1	1	수술 후
최춘자		20162298	2004-03-31	2004-03-31	61	1	1	154	56	23.61	1		4	1	2	1	Yes	SNB Only	1.8	1	2	1	T1c	1	N1a	0		3	3	3	Y							1	0	0	0	1	2	0	0.05	1	1	1	수술 후
황기산		20181439	2004-08-16	2004-08-16	61	1	1	158	63	25.24	1	5	5	1	2	1	Yes	SNB Only	2	1	2	1	T1c	1	N1b	0		3	2	2	Y							1	0	1	1	1	2	1	0.2	1	1	1	수술 후
박은영		20197814	2004-11-15	2004-11-26	36	1	1	165	46	16.9	0			1	2	1	Yes	SNB Only	2.5	1	3	2		1	N1a	0		4				Y						1	0	1	1	1	1	0	0.1	1	1	1	수술 후
김위기		20212256	2005-04-27	2005-04-27	55	1	1	156	61	25.07	1	1	4	2	1	1	Yes	SNB Only	0.6	1	2	1	T1b	1	N1a	0		3	2	2	Y							1	0	1	1	0	2	1	0.2	1	1	0
조재경		20243166	2005-09-27	2005-09-27	44	1	1	158	50	20.03	0	2		1	2	2	Yes	SNB only	1.4	1	4	1	T1c	1	N1b	0		3	2	2	Y							1	0	1	1	1	1	1	0.2	1	1	1	수술 후
이정숙		20265609	2006-02-15	2006-02-15	56	1	1	153	61	26.06	1	5		2	1	1	Yes	SNB only	2	1	2	1	T1c	1	N1b	0		3	2	2	Y							1	0	1	1	1	2	0	0.07	1	1	1	수술 후
현미혜		20266602	2006-02-09	2006-02-09	49	1	1	161	70	27.01	1	5		2	1	1	Yes	SNB only	2	2	4	1	T1c	1	N1b	0		3	2	2	Y	Y						1	0	1	1	1	0	0	0.1	1	2	1	수술 후
정순택		20282147	2006-06-02	2006-06-02	44	1	1	156	55	22.6	1	2		1	2	1	Yes	SNB only	1.5	1	2	1	T1c	1	N1b	0		3	1	2	Y							1	0	1	1	0	1	0	0.05	1	1	1	수술 후
박화자		20286675	2006-07-04	2006-07-04	66	1	1	158	61	24.44	1	1	4	2	1	1	Yes	SNB only	1.2	1	5	1	T1c	1	N1b	0		3	2	2	Y							1	0	1	1	1	3	1	0.3	1	1	1	수술 후
전승원		20289326	2010-06-24	2010-08-19	36	1	1				0		6	2	2,4		Yes	SNB Only	1	1	2	1	T1b(m)	1	N1mi	0		3	2	2	Y							1	0	1	1	0	0	0	0.03	1	1	1
박난향		20309181	2006-12-12	2006-12-12	40	1	1	151	51	22.37	0	1		1	2	3개이상	Yes	SNB Only	3	1	3	2		1	N1a	0		4	2	2	Y							1	0	1	1	1	1	0	0.1	1	1	1	수술 후
김연금		20318572	2007-01-29	2007-02-15	47	1	1	151	60	26.31	0	1		1	2	3개이상	Yes	SNB only	1.2	2	5	1	T1c	1	N1b	0		3	3	3	Y							1	0	1	1	1	1	1	0.3	1	2	1	수술 후
김미영		20322999	2007-02-14	2007-03-09	36	1	1	159	52	20.57	0	1		1	2	1	Yes	SNB Only	1.5		2	1	T1c	1		0		3	3	3	Y							1	0	0	0	1	1	1	0.7	1	1	1	수술 후
권삼례		20325190	2007-03-12	2007-03-29	62	1	1	170	73	25.26	1	4	5	1	2	1	Yes	SNB only	1.8	2	3	1	T1c	1	N1b	0		3	3	3	Y							1	0	1	1	1	1	1	0.15	1	1	1	수술 후
강신자		20338235	2007-05-22	2007-06-11	63	1	1	156	60	24.65	1			2	1	1	Yes	SNB only	1.5	1	5	1	T1a	1	N1b	0		3	3	3	Y							1	0	0	0	1	2	1	0.2	1	2	1	수술 후
한유화		20344247	2007-06-30	2007-07-24	41	1	1	156	57	23.42	0	5	5	2	1	1	Yes	SNB Only	3	1	2	2		1	N1mi	0		4	2	2	Y							1	0	1	1	1	1	1	0.2	1	1	1	수술 후
오경화		20346368	2007-07-12	2007-08-24	45	1	1	157	56	22.72	0	4	5	1	2	1	Yes	SNB Only	1.8	1	3	1	T1c	1	N1a	0		3	2	2	Y							1	0	1	1	1	0	0	0.1	1	1	1	수술 후
백윤화		20359263	2007-09-29	2007-10-22	52	1	1	155	59	24.56	1		3	1	2	1	Yes	SNB only	0.7	1	5	1		1	N1a	0		3	2	2	Y							1	0	1	1	0	1	0	0%	1	2	1	수술 후
유은신		20372468	2007-12-29	2008-01-10	40	1	1	160	47	18.36	0	4		1	2	1	Yes	SNB only	1.8	1	4	1	T1c	1	N1a	0		3	2	2	Y							1	0	0	0	1	0	1	0.5	1	1	1	수술 후
정순자		20374541	2008-01-11	2008-01-24	47	1	1	163	58	21.83	0	1	5	1	2	1	Yes	SNB only	1	1	4	1	T1b	1	N1b	0		3	2	2	Y							1	0	1	1	1	0	0	0.05	1	2	1	수술 후
김영자		20400875	2008-08-14	2008-08-19	65	1	1	152	57	24.67	1		5	1	2	1	Yes	SNB Only	4.7	1	1	2		1	N1a	0		4	3	3	Y							1	0	0	0	1	0	0	0.05	1	1	1	수술 후
이현숙		20404961	2008-09-02	2008-09-18	51	1	1	153	64	27.34		4	4	2	1	1	Yes	SNB only	2.2	1	3	2		1	N1a	0		4	3	3	Y							1	0	0	0	1	3	1	0.25	1	1	1	수술 후
이애숙		20416267	2008-12-04	2008-12-18	49	1	1	157	67	27.18	1	4	5	1	2	1	Yes	SNB Only	3.5	2	3	2		1	N1b	0		4	2	2		Y						1	0	1	1	1	0	0	0.05	1	2	1	수술 후
신옥자		20418054	2008-12-23	2009-01-16	57	1	1	156	57	23.42	1		5	2	1	1	Yes	SNB Only	1	1	4	1	T1b	1	N1a	0		3	2	2	Y							1	0	1	1	1	0	0	0.05	1	1	1	수술 후
조남순		20472623	2010-01-29	2010-02-23	43	1	1				0	0	6	1	4		Yes	SNB Only	1	1	3	1	T1b	1	N1mi	0		3	2	2	Y							1	0	1	1	0	0	0	0.05	1	1	1	수술 후
이호연		20480206	2010-04-15	2010-04-27	53	1	1				1	6	6	2	2		Yes	SNB Only	1.8	1	3	1	T1c	1	N1mi	0		3	2	2	Y							1	0	1	1	0	1	0	0.1	1	1	1
유정희		30065666	2001-11-08	2001-11-08	40	1	1	163	52	19.57	0	5	5	1	2	1	Yes	SNB Only	4	1	3	2		1	N1bii	0		4	2	2	Y							0	0	1	1	1	1	0	0.01	1	1	1	수술 후
송창현		30099607	2002-05-21	2002-05-21	41	1	1	158	56	22.43	0	5	5	1	2	1	Yes	SNB Only	2.2	1	5	2		1	N1a	0		4	3	3	Y							1	0	1	0	1	1	0	0.1	1	1	1	수술 전
정영숙		30168820	2002-06-28	2002-06-28	35	1	1	150	53	23.56	0	4	5	1	2	1	Yes	SNB only	2.5	1	4	2		1	N1a	0		4	1	2	Y							0	1	1	1	0	1	0	0.03	1	1	1	수술 후
안금자		30187629	2002-08-05	2002-08-13	54	1	1	161	59	22.76	1	1	6	2	1	1	Yes	SNB only	2.3	1	4	2		1	N1a	0		4	3	3	Y							0	0	0	0	1	2	1	0.4	1	1	1	수술 후
김홍자		30201912	2008-07-11	2008-07-24	68	1	1	156	64	26.3	1		5	2	1	2	Yes	SNB Only	2.5	1	2	2		1	N1a	0		4	2	2	Y							1	0	1	1	1	1	0	0.1	1	1	1	수술 후
최영숙		30204935	2002-08-22	2002-09-10	50	1	1	157	77	31.24	0	6	5	2	1	1	Yes	SNB only	1.8		2	1	T1c	1	N1bi	0		3	1	2	Y							0	0	1	1	0	0	0	0.1	1	1	1	수술 후
김정숙		30270963	2007-03-20	2007-07-02	45	1	1	154	49	20.66	0	4	5	2	1	1	Yes	SNB only	1.4	1	2	2		1		0		4	2	2	Y							1	0	1	1	1	1	0	0.1	1	2	1	수술 전후
손갑순		30372799	2003-08-12	2003-08-12	38	1	1	152	52	22.51	0		5	2	1	3개이상	Yes	SNB Only	3	1	5	2		1	N1b	0		4	2	3	Y							0	0	1	1	1	2	0	0.02	1	1	1	수술 후
임춘자		30401402	2003-09-30	2003-09-30	38	1	1	156	63	25.89	0	4	4	2	1	3개이상	Yes	SNB Only	1.5	2	4	1	T1c	1	N1b	0		3	3	3	Y							1	0	1	1	0	2	1	0.6	1	2	1	수술 후
김정임		30511734	2004-04-05	2004-04-05	51	1	1	156	68	27.94	1	4	4	1	2	1	Yes	SNB only	2.5	1	4	2		1	N1a	0		4	2	2	Y							1	0	0	0	1	1	0	0.03	1	1	1	수술 후
박경민		30512179	2004-04-06	2004-04-06	29	1	1	159	53	20.96	0			2	1	1	Yes	SNB only	2.5	1	3	2		1	N1a	0		4	2	2	Y							1	0	1	1	1	2	0	0.1	1	1	1	수술 후
곽정순		30527335	2004-05-12	2004-05-12	46	1	1	159	71	28.08	0			1	2	1	Yes	SNB only	2	1	5	1	T1c	1	N1a	0		3	3	3	Y							1	0	1	1	1	2	1	0.25	1	1	1	수술 후
박미숙		30540600	2004-06-11	2004-06-11	49	1	1	153	60	25.63	0			1	2	1	Yes	SNB only	1.8	1	2	1	T1c	1	N1a	0		3	3	3	Y							1	0	1	1	1	3	1	0.4	1	1	1	수술 후
김영희		30554128	2004-06-25	2004-06-25	64	1	1	148	60	27.39	1		4	1	2	1	Yes	SNB only	0.01	3	4	1	T1mi	1	N1b	0		3			Y (papillarY)							1	0	1	1	0	2	0	0%	1	1	1	수술 후
박영자		30563540	2004-07-16	2004-07-16	47	1	1	155	44	18.31	0	4		2	1	1	Yes	SNB only	3	1	5	2		1	N1a	0		4	3	3	Y							1	0	1	1	1	2	1	0.15	1	1	1	수술 후
김경아		30568684	2004-07-27	2004-07-27	31	1	1	158	54	21.63	0	1		2	1	1	Yes	SNB only	2.5	1	4	2		1	N1a	0		4	3	3	Y							1	0	1	1	1	2	1	0.6	1	1	1	수술 후
김영숙		30581733	2004-08-17	2004-10-15	44	1	1	155	54	22.48	0	2	4	2	1	1	Yes	SNB only	0.5		2	1	T1a	1	N1b	0		3	2	2	Y							0	0	1	1	1	2	0	0.05	1	1	1	수술 후
최현례		30621833	2004-11-03	2004-11-18	44	1	1	153	58	24.78	1	1	5	1	2	1	Yes	SNB Only	1.8	1	3	1	T1c	1	N1a	0		3	3	2	Y							1	0	1	1	0	2	0	0.07	1	1	1	수술 후
이혜정		30628478	2004-11-15	2004-11-30	54	1	1	159	68	26.9	1	5		2	1	2	Yes	SNB Only	0.9	1	4	1	T1b	1	N1a	0		3	2	2	Y							0	0	1	1	1	2	0	0.05	1	1	0
김장희		30689877	2005-04-01	2005-04-01	44	1	1	153	50	21.36	0	3		2	1	1	Yes	SNB Only	1.8	1	1	1	T1c	1	N1a	0		3	2	3	Y							1	0	1	1	1	2	0	0.1	1	1	1	수술 후
이정섭		30706183	2005-07-22	2005-07-22	48	1	1	161	50	19.29	0	5		1	2	1	Yes	SNB Only	1.2	1	2	1	T1c	1	N1b	0		3	3	3	Y							1	0	1	0	1	3	1	0.2	1	1	1	수술 후
박영임		30761724	2005-08-12	2005-08-12	48	1	1	159	59	23.34	0	5		2	1	3개이상	Yes	SNB only	1	1	5	1	T1b	1	N1a	0		3	1	2	Y							1	0	1	1	1	1	0	0.03	1	1	1	수술 후
김윤숙		30783661	2005-09-14	2005-09-14	36	1	1	158	44	17.63	0			1	2	1	Yes	SNB Only	3	1	3	2		1	N1a	0		4	3	3	Y							0	0	0	0	0	2	1	0.9	1	1	1	수술 후
이영애		30791383	2005-09-30	2005-09-30	58	1	1	147	52	24.06	1	5		1	2	1	Yes	SNB Only	1.8	1	5	1	T1c	1	N1b	0		3	3	3	Y							0	0	0	0	0	2	1	0.6	1	1	1	수술 후
김경례		30817007	2005-11-10	2005-11-10	41	1	1	153	54	23.07	1	1		2	1	1	Yes	SNB only	1.2	2	5	1	T1c	1	N1b	0		3	3	3	Y							1	0	1	1	1	3	1	0.25	1	2	1	수술 후
고혜순		30818093	2005-11-22	2005-11-22	40	1	1	156	59	24.24	0	5		1	2	1	Yes	SNB only	2	2	4	1	T1c	1	N1b	0		3	2	2	Y							1	0	1	1	1	1	1	0.15	1	1	1	수술 후
윤남예		30855395	2006-01-19	2006-01-19	65	1	1	152	51	22.07	1		4	1	2	1	Yes	SNB only	1.8	1	5	1	T1c	1	N1b	0		3	1	2	Y							1	0	1	1	1	1	0	0.1	1	2	1	수술 후
안신자		30859708	2006-11-28	2007-01-03	47	1	1	154	53	22.35	1	4	4	2	1	2	Yes	SNB Only	2.3	1	1	2		1	N1a	0		4	2	2	Y							1	0	1	1	0	2	1	0.2	1	1	1	수술 후
홍광민		30867848	2006-02-24	2006-02-24	35	1	1	161	47	18.13	0	5		2	1	1	Yes	SNB Only	1.6	1	2	1	T1c	1	N1a	0		3	2	2	Y							1	0	1	1	1	2	1	0.4	1	1	1	수술 후
염복임		30892495	2006-04-12	2006-04-12	67	1	1	151	64	28.07	1	1		2	1	1	Yes	SNB Only	0.01	1	2	1		1	N1a	0		2	1	1	Y							1	0	0	0	0	1	0	0.1	1	1	1	수술 후
김윤정		30909850	2006-05-03	2006-05-03	31	1	1	163	56	21.08	0	4		2	1	2	Yes	SNB Only	0.6	1	2	1	T1b	1	N1b	0		3	2	2	Y							1	0	0	1	1	0	1	0.2	1	1	1	수술 후
이춘화		30924462	2006-06-01	2006-06-01	31	1	1	169	82	28.71	0	1		2	1	1	Yes	SNB only	0.01	1	5	1		1	N1mi	0		2	3	3	Y							1	1	1	1	1	1	0	0%	1	1	1	수술 후
인용임		30954386	2006-07-26	2006-08-08	47	1	1	156	58	23.83	1	5	5	1	2	1	Yes	SNB only	2.3	1	4	2		1	N1b	0		4	2	2	Y							1	0	1	1	1	2	0	0.1	1	1	1	수술 후
김예자		30999574	2006-10-16	2006-11-07	46	1	1	152	56	24.24	0	1		1	2	1	Yes	SNB only	2.5	1	2	2		1	N1b	0		4	2	2	Y							1	0	1	1	1	1	1	0.2	1	2	1	수술 후
양안희		31010645	2006-11-14	2007-02-21	38	1	1	155	62	25.81	0	1	5	1	2	1	Yes	SNB only	1.6	3	4	2		2		0		5	3	3	Y							1	0	1	1	1	1	0	0.05	1	2	1	수술 전후
정정임		31015640	2006-11-16	2006-11-27	37	1	1	160	50	19.53	0	4		1	2	1	Yes	SNB only	1	1	4	1	T1b	1	N1a	0		3	2	2	Y							1	0	1	1	1	2	0	0.1	1	1	1	수술 후
최미라		31022352	2006-11-24	2006-12-22	41	1	1	152	58	25.1	0	5		2	1	1	Yes	SNB Only	1.8	1	2	1	T1c	1	N1a	0		3	2	2	Y							1	0	1	1	1	1	0	0.1	1	1	1	수술 후
김은순		31054001	2007-01-30	2007-02-21	50	1	1	157	52	21.1	1	4		1	2	1	Yes	SNB Only	1.5	1	4	1	T1c	1	N1a	0		3	2	2	Y							1	0	1	1	1	1	0	0.05	1	1	1	수술 후
안순단		31061434	2007-01-29	2007-02-22	60	1	1	146	47	22.05	1			2	1	1	Yes	SNB only	2.2	1	2	2		1	N1a	0		4	3	3	Y							1	0	0	1	1	1	1	0.25	1	1	1	수술 후
양미숙		31070337	2007-03-19	2007-04-05	44	1	1	157	59	23.94	0		4	2	1	1	Yes	SNB only	0.6	1	2	1	T1b	1	N1a	0		3	2	2	Y							1	0	1	1	1	1	1	0.15	1	1	1	수술 후
김옥정		31074694	2007-02-20	2007-06-15	42	1	1	153	48	20.5	0	1	5	2	1	1	Yes	SNB Only	5.5	1	1	3		1		0		5	2	2		Y						1	0	1	1	1	1	0	0.07	1	1	1	수술 전후
김순		31078324	2007-03-09	2007-03-22	45	1	1	147	47	21.75	0	5	5	1	2	1	Yes	SNB Only	3	1	2	2		1	N1a	0		4	2	2	Y							1	0	1	1	1	1	1	0.15	1	1	1	수술 후
이종례		31089603	2007-04-06	2007-04-26	39	1	1	157	60	24.34	0	1		1	2	1	Yes	SNB Only	1.8	1	5	1	T1c	1	N1a	0		3	2	2	Y							1	0	1	1	1	1	1	0.2	1	1	1	수술 후
전정숙		31122858	2007-05-15	2007-06-04	60	1	1	156	63	25.89	1	2	4	2	1	1	Yes	SNB only	1.8	1	3	1	T1c	1	N1b	0		3	2	2	Y							1	0	1	1	1	2	1	0.2	1	1	1	수술 후
박인순		31132639	2007-05-22	2007-06-07	48	1	1	156	54	22.19	0	1	5	1	2	1	Yes	SNB only	1	1	4	1	T1b	1	N1a	0		3	2	2		Y						1	0	1	1	0	1	0	0.1	1	1	1	수술 후
김영길		31138644	2007-06-01	2007-07-02	61	1	1	161	69	26.62	1		5	2	1	1	Yes	SNB only	1.7	1	5	1	T1c	1	N1a	0		3	2	2	Y							1	0	1	1	1	1	0	0.1	1	1	1	수술 후
정경선		31144447	2007-06-13	2007-09-18	32	1	1	155	60	24.97	0	5	5	2	1	1	Yes	SNB Only	1.5		2	3		1		0		5	3	3	Y							1	0	0	0	0	0	1	0.3	1	2	1	수술 전후
박봉예		31164333	2007-07-04	2007-07-27	54	1	1	147	55	25.45	1	4		2	1	2	Yes	SNB only	2.5	1	3	2		1	N1a	0		4	3	3	Y							1	0	0	0	1	2	1	0.15	1	1	1	수술 후
김미경		31175612	2007-07-24	2007-08-14	35	1	1	167	57	20.44	0	4		2	1	1	Yes	SNB Only	3.5	1	6	2		1	N1a	0		4	3	3	Y							1	0	1	1	1	2	1	0.2	1	1	1	수술 후
변명옥		31176691	2007-07-28	2007-12-20	46	1	1	159	60	23.73	0	1	5	2	1	1	Yes	SNB only	1.8	1	5	3		2		0		5	3	3	Y							1	0	0	0	1	0	0	0.1	1	2	1	수술 전후
김종순		31185789	2007-08-02	2007-09-04	50	1	1	154	66	27.83	1	1	5	1	2	1	Yes	SNB Only	4	1	2	2		1	N1a	0		4	2	2	Y							1	0	1	1	1	1	1	0.2	1	1	1	수술 후
주숙희		31191506	2007-08-30	2007-09-14	37	1	1	155	52	21.64	0	5		1	2	1	Yes	SNB Only	3.5	1	3	2		1	N1a	0		4	3	3	Y							1	0	1	1	1	0	1	0.2	1	1	1	수술 후
이계자		31199120	2007-09-06	2007-10-02	48	1	1	157	47	19.07	0	4		1	2	1	Yes	SNB only	1.8	1	3	1	T1c	1	N1b	0		3	2	2	Y							1	0	1	1	1	1	0	0.1	1	1	1	수술 후
김정란		31222587	2007-10-11	2007-11-05	41	1	1	164	54	20.08	0	4	4	2	1	1	Yes	SNB only	0.6	1	5	1	T1b	1	N1a	0		3	3	3	Y							1	0	1	1	0	2	0	0.1	1	1	1	수술 후
김병숙		31231978	2007-10-31	2007-11-15	48	1	1	149	49	22.07	1	5	5	1	2	1	Yes	SNB only	2.5	1	4	2		1	N1a	0		4	2	3	Y							1	0	1	0	0	2	1	0.15	1	2	1	수술 후
박정숙		31233190	2007-11-03	2007-11-19	58	1	1	151	84	36.84	1		4	1	2	1	Yes	SNB only	3	1	2	2		1	N1a	0		4	2	2	Y							1	0	1	1	0	0	0	0.07	1	1
윤효순		31235444	2007-10-22	2007-11-30	54	1	1	151	54	23.68	1	1		1	2	1	Yes	SNB only	2.5	3	3	2		3		0		7	3	3	Y							1	0	1	1	0	1	1	0.2	1	2	1	수술 후
이리라		31238746	2007-11-17	2007-11-30	46	1	1	168	81	28.7	0	1	3	2	1	1	Yes	SNB only	2.5	2	3	2		1	N1b	0		4	2	2	Y							1	0	1	1	1	0	0	0.1	1	2	1	수술 후
안명희		31240840	2007-11-26	2007-12-11	46	1	1	155	59	24.56	0	1	4	2	1	1	Yes	SNB Only	2.2	1	2	2		1	N1a	0		4	2	3	Y							1	0	1	1	1	2	1	0.15	1	1	1	수술 후
이혜자		31247935	2008-08-14	2008-08-29	61	1	1	152	58	25.1	1	4	4	1	2	1	Yes	SNB Only	1.2	1	3	1	T1c	1	N1a	0		3	3	2	Y							0	0	1	1	0	1	1	0.2	1	1	1	수술 후
최금린		31254919	2008-01-09	2008-01-31	53	1	1	148	48	21.91	1	4		1	2	1	Yes	SNB only	1.8	1	3	1	T1c	1	N1b	0		3	2	2	Y							1	0	1	1	1	0	0	0.05	1	1	1	수술 후
이금자		31270632	2008-01-16	2008-02-11	47	1	1	166	57	20.69	0	1		1	2	1	Yes	SNB Only	2	1	3	1	T1c	1	N1a	0		3	2	2	Y							1	0	1	1	0	3	1	0.2	1	1	1	수술 전
장윤숙		31318589	2008-04-28	2008-05-23	51	1	1	155	52	21.64	1	4		2	1	1	Yes	SNB only	1	1	3	1	T1b	1	N1b	0		3	1	1	Y							1	0	1	1	1	1	0	0.05	1	1	1	수술 후
김영미		31341938	2008-07-02	2008-07-08	39	1	1	148	51	23.28	0		5	2	1	1	Yes	SNB only	2.5	1	2	2		1	N1a	0		4	2	2	Y							1	0	1	1	1	2	1	0.15	1	1	1	수술 후
이소정		31342739	2008-06-28	2008-07-18	32	1	1	159	42	16.61	0	1		1	2	1	Yes	SNB Only	1	1	3	1	T1b	1	N1a	0		3	2	2	Y							1	0	1	1	1	1	1	0.15	1	1	1	수술 후
박민주		31361622	2008-08-08	2008-09-01	51	1	1	152	56	24.24	1	2	4	2	1	2	Yes	SNB only	1.5	1	4	1	T1c	1	N1b	0		3	1	2	Y							0	0	1	1	0	2	0	0%	1	1	1	수술 후
송숙자		31365408	2008-08-13	2008-09-04	50	1	1	156	60	24.65	1			1	2	1	Yes	SNB Only	1.4	1	1	1	T1c	1	N1a	0		3	3	3	Y							1	0	1	1	0	0	1	0.3	1	1	1	수술 후
박순옥		31369828	2008-09-08	2008-09-16	31	1	1	157	48	19.47	0			1	2	1	Yes	SNB Only	0.1	1	4	1	Tmic	1	N1a	0		3	2	2	Y							0	0	1	1	1	3	0	0.1	1	1	1	수술 후
조종식		31377122	2008-09-11	2008-10-02	56	1	1	153	62	26.49	1	4	5	2	1	1	Yes	SNB Only	1.8	1	1	1	T1c	1	N1a	0		3	3	3	Y							1	0	0	0	1	1	1	0.25	1	1	1	수술 후
김영의		31381905	2008-09-25	2008-10-14	32	1	1	160	53	20.7	0	1	5	1	2	1	Yes	SNB only	2	1	1	1	T1c	1	N1a	0		3	3	3	Y							1	0	1	0	1	0	1	0.25	1	1	1	수술 후
이명신		31386210	2008-10-09	2008-10-23	41	1	1	158	56	22.43	0	5		2	1	1	Yes	SNB only	2.4	1	3	2		1	N1a	0		4	2	2	Y							1	0	1	1	1	1	0	0.1	1	1	1	수술 후
라효정		31398749	2008-11-05	2008-11-20	48	1	1	156	46	18.9	0	5	5	1	2	1	Yes	SNB only	2.5	1	5	2		1	N1b	0		4	2	2	Y							1	0	1	1	1	1	0	0.1	1	1	1	수술 후
최난숙		31406640	2008-11-12	2008-12-09	40	1	1	159	54	21.36	0	1	5	1	2	3개이상	Yes	SNB Only	0.2	1	3	1	T1a	1	N1a	0		3	2	2	Y							0	0	1	1	1	1	0	0.1	1	1	1	수술 후
장정순		31410315	2008-12-05	2009-01-19	53	1	1	152	37	16.01	1			1	2	1	Yes	SNB Only	0.3	1	4	1	T1a	1	N1a	0		3	1	2	Y							0	0	1	1	1	1	0	0.05	1	1	1	수술 후
김명례		31412506	2008-12-09	2008-12-26	48	1	1	147	51	23.6	0	5	5	2	1	1	Yes	SNB only	2.5	1	1	2		1	N1a	0		4	1	2	Y							1	0	1	1	1	1	0	0.02	1	1	1	수술 후
정연주		31429504	2009-01-20	2009-02-05	43	1	1	159	48	18.99	0	5	5	1	2	1	Yes	SNB only	3	3	4	2		1	N1b	0		4	2	2	Y							1	0	1	1	1	1	0	0.02	1	1	1	수술 후
김유순		31430319	2009-01-23	2009-02-05	45	1	1	155	59	24.56	0	1	5	1	2	1	Yes	SNB Only	2.3	1	1	2		1	N1a	0		4	2	2	Y							1	0	1	1	1	1	0	0.05	1	1	1	수술 후
정윤희		31431886	2009-01-19	2009-02-10	37	1	1	157	47	19.07	0	4	5	1	2	1	Yes	SNB only	2.2	1	5	2		1	N1b	0		4	3	3	Y							1	0	0	1	1	3	0	0.1	1	2	1	수술 후
차상훈		31572477	2009-12-30	2010-01-19	52	1	1				0		6	1	1		Yes	SNB Only	1.8	1	2	1	T1c	1	N1mi	0		3	2	2	Y							1	0	1	1	1	1	1	0.15	1	2	1
오근숙		31576532	2010-01-06	2010-01-26	48	1	1				0		4	2	2		Yes	SNB Only	0.01	1	6	1	T1b	1	N1a	0		3	2	2	Y							1	0	1	1	1	0	0	0.05	1	2	1
최애순		33110718	2010-05-14	2010-06-01	52	1	1				0		6	1	1,2		Yes	SNB Only	1.5	1	2	1	T1c	1	N1mi	0		3	1	2	Y							1	0	1	0	0	1	0	0.05	1	1	1
유원순		33110784	2010-04-27	2010-05-06	52	1	1				1	6	6	1	1,4		Yes	SNB Only	1.2	2	6	1	T1c(T1b)	1	N1a	0		3	1	2	Y							0	0	1	1	0	0	0	0.05	1	2	1
서현주		33110998	2010-05-12	2010-06-01	47	1	1				0	6	6	1	1,3		Yes	SNB Only	2.5	1	2	2		1	N1mi	0		4	2	2	Y							1	0	1	1	0	2	1	0.15	1	1	1
채숙자		33111613	2010-05-07	2010-05-25	48	1	1				0	6	6	1	3,4		Yes	SNB Only	2.5	1	2	2		1	N1mi	0		4	2	2	Y							1	0	1	1	0	1	0	0.1	1	1	1
고영자		33112057	2010-05-19	2010-06-08	46	1	1				0	6	6	1	2		Yes	SNB Only	2	2	4	1	T1c	1	N1a	0		3	2	2	Y							1	0	1	1	0	0	0	0.05	1	2	1
박남미		33112164	2010-05-24	2010-06-03	46	1	1				0	6	6	1	2		Yes	SNB Only	1.8	1	2	1	T1c	1	N1mi	0		3	2	2	Y							1	0	1	1	0	1	0	0.05	1	1	1
박인자		33116001	2010-07-12	2010-07-20	48	1	1				0	6	6	1	3		Yes	SNB Only	2.3	2	3	2		1	N1mi	0		4	3	3	Y							1	0	1	1	1	3	1	0.5	1	1	1
이경은		33119945	2010-08-23	2010-09-07	31	1	1				0	6	6	1	2		Yes	SNB Only	3	1	6	2		1	N1a	0		4	2	2	Y							1	0	1	1	0	1	1	0.15	1	2	1
장경혜		33125346	2010-11-03	2010-11-16	55	1	1				1	6	6	2	3		Yes	SNB Only	2.5	1	2	2		1	N1mi	0		4	2	2	Y							1	0	1	1	0	1	1	0.15	1	1	1
김복연		33125883	2010-11-18	2010-11-30	60	1	1				1	0	6	1	2		Yes	SNB Only	4	1	6	2		1	N1a	0		4	1	2	Y							1	0	1	1	0	2	0	0.05	1	1	1
이성원		33127047	2010-11-22	2010-12-09	34	1	1				0	6	6	1	2		Yes	SNB Only	2.3	1	2	2		1	N1mi	0		4	3	2	Y							0	0	0	0	0	0	1	0.4	1	1	1
강길자		33129067	2010-12-29	2011-01-06	49	1	1				0	5	6	2	1		Yes	SNB Only	1.5	1	4	1	T1c	1	N1a	0		3	1	2	Y							1	0	1	1	0	1	0	0.01	1	1	1
최인숙		33130101	2011-01-21	2011-08-08	45	1	1				0	6	6	1	2		Yes	SNB Only	3.2	3	4	2		1	N1a	1	LN	8	2	2	Y							1	0	1	1	0	1	0	0.01	1	2	1
이효순		33130298	2011-01-10	2011-01-20	57	1	1				1	4	6	1	5		Yes	SNB Only	1.5	0	2	1	T1c	0	N0(i+)	0		1	2	3	Y							0	0	1	1	0	1	0	0.05	1	1	1
박영옥		33130693	2011-01-21	2011-06-09	53	1	1				0	6	6	2	2		Yes	SNB Only	2.8	1	2	2		1		0		4	2	3	Y							1	0	1	1	0	1	0	0.01	1	2	1
안명애		33132387	2011-02-08	2011-02-15	44	1	1				0	6	6	1	1		Yes	SNB Only	3	1	5	2		1	N1mi	0		4	3	3	Y							1	0	1	1	1	1	0	0.1	1	1	1
서수경		33133546	2011-02-22	2011-03-03	47	1	1				0	6	6	1	2		Yes	SNB Only	1.1	1	1	1	T1c	1	N1b	0		3	3	3	Y							1	0	0	0	0	1	1	>90%	1	1	1
한미연		33133914	2011-02-21	2011-03-11	38	1	1				0	5	6	1	2		Yes	SNB Only	3	1	4	2		1	N1mi	0		4	3	2	Y							1	0	1	1	0	1	0	0.01	1	1	1
고경영		33137734	2011-03-22	2011-04-07	41	1	1				0	6	6	1	2		Yes	SNB Only	4	2	2	2		1		0		4	2	2	Y							1	0	1	1	0	0	0	0.07	1	2	1
김희수		33138081	2011-03-30	2011-04-07	38	1	1				0	6	6	2	2		Yes	SNB Only	4	2	2	2		1		0		4	2	2	Y							1	0	1	1	0	1	0	0.07	1	1	1
장년자		33139055	2011-04-01	2011-04-14	40	1	1				0	6	6	2	6		Yes	SNB Only	1.1,	1	6	1	T1c	1		0		3	2	3	Y							0	0	1	1	0	0	0	5~10%	1	1	1
신수옥		33139786	2011-04-12	2011-09-08	35	1	1				0	6	6	1	2		Yes	SNB Only	0.01	1	5	9		1	N1a	0		9	3	3	Y								0	0	0	0	1	0	0	1	2	1
이차연		33141111	2011-04-28	2011-05-17	56	1	1				1		6	1	2		Yes	SNB Only	7	1	5	3		1	N1a	0		5	3	3	Y							1	0	0	0	1	1	1	0.15	1	1	1
박희은		33143035	2011-05-23	2011-06-07	30	1	1				0	6	6	2	1,2		Yes	SNB Only	1.3	1	1	1	T1c	1	N1mi	0		3	2	3	Y							1	0	1	1	0	0	0	0.08	1	1	1
박필선		33145801	2011-06-13	2011-06-30	39	1	1				0	6	6	2	2		Yes	SNB Only	1.6	1	2	1	T1c	1	N1a	0		3	1	1	Y							0	0	1	1	0	0	0	0.03	1	1	1
백두금		33146169	2011-06-17	2011-06-30	64	1	1				1	6	6	2	2		Yes	SNB Only	5.5	1	5	3		1	N1a	0		5	2	2	Y							0	0	0	0	0	0	1	0.2	1	1	1
이남숙		33146476	2011-06-24	2011-07-05	43	1	1				0	6	6	2	4		Yes	SNB Only	3	1	6	2		1		0		4	3	3	Y							1	0	1	1	0	0	0	0.05	1	1	1
김정숙		33146898	2011-06-22	2011-07-07	64	1	1				1		6	1	4		Yes	SNB Only	1	1	1	1	T1b	1	N1mi	0		3	1	1	Y							1	0	1	1	0	0	0	0.01	1	1	1
김은인		33148288	2011-08-19	2011-09-08	72	1	1				1	4	6	1	5		Yes	SNB Only	1.5	1	2	1	T1c	1	N1mi	0		3	2	2	Y							1	0	1	1	0	0	0	0.05	1	1	0
김미자		33148376	2011-07-06	2011-08-08	45	1	1				1	6	6	2	2		Yes	SNB Only	2.5	2	5	2		1	N1a	0		4	2	2	Y							1	0	1	1	0	0	0	0.01	1	2	1
임정자		33149081	2011-08-08	2011-09-02	52	1	1				0	6	5	2	2		Yes	SNB Only	3	1	4	2		1	N1mi	0		4	2	2	Y							1	0	1	1	0	0	0	0.1	1	1	1
강복순		33149785	2011-07-14	2011-08-11	42	1	1				0	6	6	1	2		Yes	SNB Only	2.3	1	2	1	T1c	1	N1mi	0		3	1	2	Y							1	0	1	1	0	2	0	0.01	1	1	1
유미숙		33149915	2011-07-27	2011-08-11	46	1	1				0	6	6	2	2		Yes	SNB Only	2.5	1	1	2		1	N1a	0		7	2	2	Y							0	0	0	0	0	0	1	0.15	1	2	1
이태봉		33150466	2011-08-02	2011-08-18	42	1	1				0	6	6	2	1,2,5		Yes	SNB Only	6.5	0	2	3		1	N1mi	0		5				Y						1	0	1	1	0	1	0	0.01	1	1	1
박명숙		33150701	2011-08-02	2011-08-23	48	1	1				0		6	1	1		Yes	SNB Only	2.5	1	2	2		1	N1mi	0		4	3	2	Y							1	0	1	1	1	0	1	0.15	1	1	1
양순덕		33150738	2011-08-03	2011-09-06	48	1	1				0		6	2	2		Yes	SNB Only	1.5	1	3	1	T1c	1	N1mi	0		3	1	2	Y							0	0	1	1	0	1	0	0.06	1	1	1
김은경		33152952	2011-08-29	2011-09-28	62	1	1				1	6	6	2	4		Yes	SNB Only	1.5	1	2	1	T1c	1	N1mi	0		2	3	3	Y							1	0	1	1	1	0	1	0.3	1	1	1
조혜숙		33154143	2011-09-15	2011-09-29	39	1	1				0	6	6	2	2		Yes	SNB Only	2	1	2	1	T1c	1	N1mi	0		3	2	2	Y							0	0	1	1	0	1	1	0.18	1	2	1	수술 후
김창희		33154846	2011-09-24	2011-10-11	36	1	1				0	6	6	2	1		Yes	SNB Only	2.5	1	2	2		1	N1mi	0		4	3	3	Y							1	0	0	1	0	3	1	0.34	1	1	1	수술 후
황윤경		33154893	2011-09-26	2012-03-15	39	1	1				0	6	6	1	5		Yes	SNB Only	1.9	1	6	1	T1mic	1	N1mi	1	lung, bone	8	1	2	Y							1	0	1	1	0	0	0	0.01	1	2	1
정옥희		33155004	2011-09-29	2011-10-13	41	1	1				0	6	6	2	5		Yes	SNB Only	1	1	5	2		1	N1a	0		4	2	2	Y							1	0	1	1	0	1	0	0.06	1	1	1
최귀섭		33156380	2011-10-13	2011-11-01	56	1	1				0	6	6	1	4		Yes	SNB Only	2	1	2	1	T1c	1	N1mi	0		3	2	3	Y							1	0	1	1	1	3	0	0.05	1	1	1
강명옥		33157306	2011-10-25	2011-11-10	57	1	1				1		6	1	2		Yes	SNB Only	3.5	2	6	2		1	N1a	0		4	2	2	Y							1	0	0	0	1	1	1	0.3	1	2	1
최미남		33158743	2011-11-12	2011-12-05	32	1	1				0			2	2		Yes	SNB Only	2.5	0	4	2		0	N0(i+)	0		3	2	2	Y							1	0	1	0	0	1	1	0.2	1	1	1
구자경		33159111	2011-11-19	2011-12-06	40	1	1				0	6	6	2	2		Yes	SNB Only	3.5	1	1	2		1	N1mi	0		4	2	2	Y							1	0	1	1	0	1	0	0.02	1	1	1	수술 후
김명순		33159614	2011-12-07	2011-12-29	59	1	1				1	6	6	1	4		Yes	SNB Only	2.5	2	2	2		1	N1mi	0		4	2	2	Y							1	0	1	0	0	1	0	0.1	1	1	1
이재화		33159927	2011-12-12	2011-12-15	34	1	1				0	6	6	2	2		Yes	SNB Only	3	1	1	2		1	N1mi	0		4	2	2	Y							1	0	1	1	0	1	0	0.05	1	1	1
장월선		33160301	2011-11-25	2011-12-20	59	1	1				1	6	6	1	4		Yes	SNB Only	0.01	0	1	1	T1mic	0	N0(i+)	0		1	2	2	Y							1	0	1	0	1	2	1	0.25	1	1	0
이순옥		33160697	2011-12-13	2011-12-23	55	1	1				1			2	2		Yes	SNB Only	3.5	3	5	2		1	N1a	0		4	3	3	Y							1	0	1	1	0	1	1	0.15	1	2	1
박혜숙		33161046	2011-12-14	2012-01-03	62	1	1				1		6	1	1		Yes	SNB Only	0.7	1	4	1	T1b	1	N1a	0		3	2	2	Y							1	0	1	1	0	0	0	0.07	1	1	1
김정아		33161074	2011-12-09	2012-01-05	33	1	1				0	6	6	2	5		Yes	SNB Only	1.7	1	1	1	T1c	1	N1mi	0		3	2	3	Y							1	0	1	1	1	3	1	0.15	1	1	1
김순정		33162562	2012-01-07	2012-01-27	40	1	1				0			1	2		Yes	SNB Only	2.2	1	3	2		1	N1mi	0		4	3	3	Y							1	0	0	0	0	0	1	0.4	1	1	1
곽미숙		33165470	2012-02-13	2012-03-08	48	1	1				0	6	6	1	1,2		Yes	SNB Only	5.5	0	1	3		1	N1mi	0		5				Y						0	0	1	1	0	0	0	0.05	1	1	1
홍상희		33166538	2012-02-27	2012-03-15	35	1	1				0	6	6	1	2		Yes	SNB Only	2.7	1	2	2		1	N1mi	0		4	2	2	Y							1	0	1	1	0	0	0	0.07	1	1	1
신현미		33166855	2012-03-05	2012-03-13	41	1	1				0	6	6	1	2		Yes	SNB Only	2.5	1	2	2		1	N1a	0		4	3	3	Y							0	0	1	1	1	0	1	0.3	1	1	1
안귀숙		33168527	2011-11-18	2012-03-27	52	1	1				1	6		2	2		Yes	SNB Only	2.3	1	4	2		1	N1mi	0		4	2	2	Y							1	0	1	0	0	0	0	0.03	1	2	1
양수진		33168930	2012-03-21	2012-04-10	31	1	1				0	6		2	2		Yes	SNB Only	0.01	1	4	1	T1mi	1	N1mi	0		9	2	2	Y								0	0	1	0	3	0	0.1	1	1	1
안상희		33169176	2012-03-27	2012-04-10	74	1	1				1	6		1	3		Yes	SNB Only	2.2	1	5	2		1	N1a	0		4	2	2	Y							1	0	1	1	1	1	1	0.2	1	1	1
김연순		90032536	2011-11-02	2011-11-22	55	1	1				1	0		2	2		Yes	SNB Only	1.5	1	3	1	T1c	1	N1mi	0		3				Y						0	0	1	1	0	1	0	0.01	1	1	1
윤석미		90055128	2011-08-23	2011-09-19	44	1	1				0	6	6	1	2		Yes	SNB Only	2.3	1	1	2		1	N1mi	0		4	2	2	Y							1	0	1	1	0	0	0	0.11	1	1	1
이영숙		90228306	2010-09-30	2010-10-25	44	1	1				0	3	6	1	2		Yes	SNB Only	1.6	0	1	1	T1c	1	N1mi	0		3	2	2	Y							0	0	1	1	0	0	1	0.2	1	1	1
																			no residual: 0.01
[truncated: 36 more columns]

## Sheet: Mastectomy_ALND
		진단일	수술일	수술시 나이	수술방법 BCS:1 MRM:2	성별 여: 1 남: 2	신장	체중	BMI	폐경여부 pre: 0 post: 1	MMG	USG	좌우위치 Rt:1, Lt:2	종양위치 0:No 1:UIQ 2:UOQ 3:LIQ 4:LOQ 5:Central 6:whole 7:Others	종양수	SNB	SNB Type	종양크기	Positive Node	Total Node	T	T분류	N	N분류	M	M1전이부위	Stage 0:stage 0 1:stage 1a 2:stage1b 3:stage2a 4:stage2b 5:stage3a 6:stage3b 7:stage3c 8:stage 4 9:9 999:unknown	Histoloy	Nuclear			Lymphatic Invasion yes: 1 no:0	Vascular Invasion yes: 1 no:0	ER neg:0 pos:1	PgR neg:0 pos:1	p-53 neg:0 pos:1	c-erb2 neg:0 1+:1 2+:2 3+:3	ki67 neg:0 pos:1	ki67%	RT no:0 yes:1	RT ext. breast only: 1 extended: 2	CTX no:0 yes:1	CTX
																														Invasive Ductal Ca.:1	Invasive Lobular Ca.:2												CTX 시기	CTX 목적 1:neoadjuvant 2:adjuvant 3:palliative	CMF	FAC	AC	AC->Taxol	Anthra+Vinorelbine
배인희	20040622	2002-03-14	2002-03-14	45	2	1	160	67	26.17	0	5	5	1	2	3개이상	1	SNB + Axillary Dissection	2.2	3	14	2	T2	1	N1biii	0		4	2	2	1		0	0	1	1	0	1	0	0.03	1	2	1	수술 후	2			Y
차정숙	20082107	2003-03-14	2003-03-14	45	2	1	154	62	26.14	1	5	5	1	2	1	1	SNB + Axillary Dissection	6.2	2	12	3	T3	1	N1b	0		5	3	3	1		1	1	1	0	1	1	0	0.05	1	2	1	수술 전후	2
이은희	20122764	2003-08-26	2003-08-26	40	2	1	158	53	21.23	0	5		2	1	2	1	SNB + Axillary Dissection	3.5	1	6	2	T2	1	N1a	0		4	2	2	1		0	0	1	1	0	1	0	0.01	1	2	1	수술 후	2		Y
이경란	20124568	2003-11-25	2003-11-25	42	2	1	153	50	21.36	0			2	1	1	1	SNB + Axillary Dissection	1.2	2	9	1	T1c	1	N1a	0		3	2	2	1		1	0	1	1	1	1	0	0.01	1	2	1	수술 전후	2
안인숙	20130811	2003-10-13	2003-10-13	46	2	1	155	70	29.14	0	4	4	1	2	2	1	SNB + Axillary Dissection	5	3	19	2	T2	1	N1b	0		4	2	2	1		1	0	1	1	1	2	0	0.05	1	2	1	수술 후	2				Y
한금순	20146405	2004-03-23	2004-03-23	42	2	1	156	57	23.42	0	5	5	2	1	2	1	SNB + Axillary Dissection	1	2	11	1	T1b	1	N1b	0		3	2	2	1		1	0	1	1	1	2	0	0.1	1	2	1	수술 전후	2
정순득	20178147	2004-07-20	2004-07-20	64	2	1	161	58	22.38	1			1	2	1	1	SNB + Axillary Dissection	5.5	2	33	3	T3	1	N1b	0		5	3	2	1		1	0	1	0	1	2	1	0.15	1	2	1	수술 후	2				Y
고경애	20203144	2004-12-23	2005-03-31	56	2	1	153	54	23.07	1	1	5	1	2	1	1	SNB + Axillary Dissection	2.2	2	6	2	T2	1	N1b	0		4	3	2	1		1	0	1	1	1	2	0	0.07	1	2	1	수술 전후	2
주영미	20229038	2005-10-11	2005-10-11	37	2	1	159	55	21.76	0	5	5	2	1	1	1	SNB + Axillary Dissection	2	3	8	1	T1c	2	N2a	0		5	2	2	1		1	0	1	1	0	1	0	0.02	1	2	1	수술 전후	3
윤지현	20347556	2007-05-29	2007-05-29	35	2	1	169	60	21.01	0		4	2	1	1	1	SNB + Axillary Dissection	15	1	18	4	T4	1	N1a	0		6	3	3	1		1	0	1	1	1	2	0	0%	1	2	1	수술 후	2				Y
강호순	20355379	2007-09-07	2007-12-05	48	2	1	156	60	24.65	1		5	1	2	1	1	SNB + Axillary Dissection	7.5	1	12	3	T3	1	N1a	0		5	3	3	1		1	0	0	0	1	0	1	0.5	1	2	1	수술 전후	3	Y
조선아	20360124	2007-10-15	2008-03-04	41	2	1	162	49	18.67	0		3	2	1	1	1	SNB + Axillary Dissection	2.5	2	7	2	T2	1	N1mi	0		5	2	2	1		1	0	1	0	1	1	0	0.05	1	2	1	수술 전	3
김영숙	20364157	2006-10-12	2008-04-28	57	2	1	165	51		1	4	5	1	2	1	1	SNB + Axillary Dissection	8	3	14	4	T4b	1	N1a	1	lung	8	3	3	1		1	0	0	0	0	0	0	0%	1	2	1	수술 전					Y
김순미	20369765	2008-01-13	2008-01-15	39	2	1	156	53	21.78	0		4	1	2	1	1	SNB + Axillary Dissection	1.3	2	16	1	T1c	1	N1b	0		3	2	2		2	1	0	1	1	1	1	0	0.02	1	2	1	수술 후	2				Y
유봉숙	20374387	2006-01-06	2006-01-06	43	2	1	151	50	21.93	0			1	2	1	1	SNB + Axillary Dissection	3	1	35	2	T2	1	N1b	1	chest wall	8	2	2	1		1	1	1	0	0	2	0	0%	1	2	1	수술 후			Y
김현주	20393496	2008-06-19	2008-06-30	50	2	1	159	57	22.55	0	1		2	1	1	1	SNB + Axillary Dissection	6.5	3	19	3	T3	1	N1b	0		5	2	2		2	1	0	1	1	1	2	1	0.2	1	2	1	수술 후	2				Y
김선애	20411503	2008-11-12	2008-12-15	44	2	1	154	51	21.5	0	1		1	2	1	1	SNB + Axillary Dissection	3	3	13	2	T2	3	N3a	0		7	2	3	1		1	0	1	1	1	3	0	0.1	1	1	1	수술 후	2				Y
강명숙	30069536	2002-01-28	2002-01-28	48	2	1	157	60	24.34	0	6	5	2	1	1	1	SNB + Axillary Dissection	2.4	3	15	2	T2	1	N1biii	0		4	3	3	1		1	1	0	0	0	2	1	0.15	1	2	1	수술 전	3			Y
최정해	30089756	2002-01-04	2002-03-27	55	2	1	158	60	24.03	1	5		2	1	1	1	SNB + Axillary Dissection	2.3	1	28	2	T2	1	N1bi	0		4	3	3	1		1	0	0	0	0	2	0	0.07	1	2	1	수술 전	2			Y
박정혜	30147258	2002-10-21	2002-10-21	54	2	1	161	54	20.83	1	5		1	2	1	1	SNB + Axillary Dissection	1.5	1	27	1	T1c	1	N1bi	0		6	1	2	1		0	0	1	0	0	1	0	0.01	1	2	1	수술 전	2		Y	Y
이숙자	30152250	2002-08-20	2002-08-20	45	2	1	155	62	25.81	0	5	5	2	1	1	1	SNB + Axillary Dissection	1.3	2	20	1	T1c	1	N1bi	0		5	2	2	1		0	0	1	0	0	1	0	%	1	2	1	수술 전후	2				Y
안모열	30180217	2002-12-03	2002-12-03	64	2	1	143	38	18.58	1	5	5	1	2	1	1	SNB + Axillary Dissection	12	2	27	3	T3	1	N1a	0		6	3	3	1		1	1	0	0	1	1	1	0.4	1	2	1	수술 전	2
배길전	30209466	2002-12-30	2002-12-30	50	2	1	160	68	26.56	1	5	5	2	1	1	1	SNB + Axillary Dissection	1.2	3	17	1	T1c	1	N1a	0		6	2	3	1		0	0	0	0	1	2	1	0.35	1	2	1	수술 전후	2			Y
전옥례	30312742	2003-07-04	2003-07-04	53	2	1	149	71	31.98	0	5	5	2	1	3개이상	1	SNB + Axillary Dissection	1.9	2	14	1	T1c	1	N1b	0		3	2	2	1		1	0	1	1	1	2	0	0.02	1	2	1	수술 전후	2
김춘애	30313992	2003-04-02	2003-04-02	61	2	1	155	62	25.81	1	5	5	2	1	3개이상	1	SNB + Axillary Dissection	0.3	2	22	1	T1a	1	N1b	0		3	3	2	1		0	0	0	0	1	2	0	0.05	1	2	1	수술 후	2			Y
김성애	30324651	2003-07-22	2003-07-22	49	2	1	161	52	20.06	0	5	5	1	2	1	1	SNB + Axillary Dissection	3	3	8	2	T2	1	N1b	0		4	3	3	1		1	0	0	0	1	3	0	0.1	1	2	1	수술 전후	2				Y
지미경	30412015	2004-02-17	2004-02-17	47	2	1	160	55	21.48	0			1	2	1	1	SNB + Axillary Dissection	1	3	13	1	T1b	1	N1b	0		999	2	2	1		1	0	0	0	1	2	0	0.02	1	1	1	수술 전후	2
백진순	30486410	2004-02-23	2004-02-23	45	2	1	164	56	20.82	0		5	1	2	1	1	SNB + Axillary Dissection	3.2	3	9	2	T2	1	N1b	0		4	3	3	1		1	0	1	1	1	2	0	0.1	1	1	1	수술 후	2				Y
최정인	30627242	2004-11-05	2004-11-16	43	2	1	156	55	22.6	0			1	2	1	1	SNB + Axillary Dissection	4	2	26	2	T2	1	N1b	0		4	3	3	1		1	0	1	1	0	2	1	0.5	1	1	1	수술 후	2				Y
이영자	30661273	2005-01-25	2005-04-26	62	2	1	161	75	28.93	1	1	5	1	2	2	1	SNB + Axillary Dissection	2	2	20	1	T1c	1	N1b	0		3	3	3	1		1	0	0	0	1	0	0	0.05	1	2	1	수술 전후	2
오승희	30741782	2005-06-07	2005-09-16	39	2	1	151	70	30.7	1	2		1	2	1	1	SNB + Axillary Dissection	0.3	1	15	1	T1a	1	N1a	0		5	3	3	1		1	0	1	0	0	2	0	0.02	1	2	1	수술 전후	3				Y
함윤례	30761731	2005-08-05	2005-08-05	70	2	1	146	45	21.11	1			1	2	1	1	SNB + Axillary Dissection	2.5	3	6	2	T2	1	N1b	0		4	2	2	1		1	0	1	0	1	0	0	0.02	1	2	1	수술 후	2			Y
양미경	30801893	2005-11-24	2006-01-06	45	2	1	157	48	19.47	0	5	5	1	2	1	1	SNB + Axillary Dissection	3.5	1	11	2	T2	1	N1b	0		6	3	3	1		1	0	0	0	0	3	1	0.2	1	2	1	수술 전후	3
장경희	30887880	2008-10-01	2008-10-21	46	2	1	153	48	20.5	0	4	5	2	1	3개이상	1	SNB + Axillary Dissection	5	1	11	2	T2	1	N1b	0		4	2	2	1		1	0	1	1	1	2	1	0.15	1	2	1
정복순	30943557	2006-07-06	2006-07-11	46	2	1	146	54	25.33	0		5	1	2	1	1	SNB + Axillary Dissection	1.8	1	14	1	T1c	1	N1b	0		3	3	3	1		1	0	0	1	0	0	1	0.9	1	1	1	수술 후	2				Y
김분숙	30945229	2006-07-11	2006-07-13	48	2	1	152	59	25.54	0		5	1	2	1	1	SNB + Axillary Dissection	4.5	2	7	2	T2	1	N1b	0		4	3	3	1		1	0	1	1	0	1	1	0.7	1	1	1	수술 후	2				Y
최우정	30973680	2006-08-18	2006-09-19	49	2	1	154	52	21.93	1	5		2	1	1	1	SNB + Axillary Dissection	2.8	1	12	2	T2	1	N1b	0		4	3	3	1		1	0	0	0	1	3	1	0.4	0		1	수술 후	2				Y
김학미	30998083	2006-10-27	2007-02-16	39	2	1	157	74	30.02	0	5		2	1	1	1	SNB + Axillary Dissection	4.5	2	10	2	T2	1	N1a	0		5	2	2	1		1	0	1	1	1	2	0	0.1	1	2	1	수술 전후	3				Y
김혜정	31017406	2006-11-23	2007-04-03	50	2	1	158	74	29.64	0	5		2	1	1	1	SNB + Axillary Dissection	4.5	1	10	2	T2	1	N1mi	0		7	2	2	1		1	0	1	1	0	2	0	0.05	1	2	1	수술 전	3
김현순	31056456	2007-01-24	2007-07-24	51	2	1	151	54	23.68	1	5		1	2	1	1	SNB + Axillary Dissection	4.5	3	7	2	T2	1	N1a	0		5	2	2	1		1	0	1	1	1	1	0	0.02	1	2	1	수술 전	3			Y
윤경희	31059309	2007-02-20	2007-05-17	33	2	1	158	57	22.83	0	5	4	1	2	1	1	SNB + Axillary Dissection	4.5	1	15	2	T2	1	N1a	0		4	2	2	1		1	0	1	1	1	0	1	0.2	1	2	1	수술 전후	3				Y
이순기	31156008	2007-07-09	2007-11-20	48	2	1	159	56	22.15	0	5	5	2	1	1	1	SNB + Axillary Dissection	1.8	2	15	2	T2	1	N1a	0		7	3	3	1		1	0	1	1	1	1	1	0.25	1	2	1	수술 전	3
이정옥	31158989	2007-06-29	2007-10-30	44	2	1	158	55	22.03	0	5	5	2	1	1	1	SNB + Axillary Dissection	1.5	1	19	1	T1c	1	N1a	0		5	3	3	1		1	0	0	0	1	0	0	0.1	1	2	1	수술 전후	3				Y
박선미	31252487	2007-12-07	2007-12-24	34	2	1	164	58	21.56	0	5		1	2	2	1	SNB + Axillary Dissection	2.5	3	14	2	T2	1	N1b	0		4	3	3	1		1	0	0	1	1	2	1	0.3	1	1	1	수술 후	2				Y
박계자	31260495	2007-01-31	2007-02-05	64	2	1	154	73	30.78	0			1	2	1	1	SNB + Axillary Dissection	4	1	27	2	T2	1	N1b	0		6	2	2	1		0	0	1	0	1	0	0	5%	0		1	수술 후	2				Y
염선미	31262895	2007-12-27	2008-01-25	35	2	1	153	52	22.21	0	1		1	2	1	1	SNB + Axillary Dissection	2.5	2	8	2	T2	1	N1b	0		4	2	2	1		1	0	1	1	1	0	0	0.05	1	1	1	수술 후	2				Y
장영미	31269872	2008-01-11	2008-01-29	34	2	1	154	46	19.4	0			2	1	1	1	SNB + Axillary Dissection	1.8	3	9	1	T1c	1	N1b	0		3	3	3	1		1	0	1	1	0	3	1	0.3	1	2	1	수술 후	2				Y
김지윤	31295787	2008-03-12	2008-08-01	32	2	1	154	43	18.13	0	1		1	2	1	1	SNB + Axillary Dissection	3.5	3	23	2	T2	1	N1a	0		7	3	3	1		1	0	1	1	1	0	1	0.8	1	2	1	수술 전	3
이영순	31296944	2005-03-23	2005-03-23	33	2	1	166	64	23.23	0			2	1	1	1	SNB + Axillary Dissection	5	3	17	2	T2	1	N1	0		4	3	3	1		1	1	1	1	1	1	0	0%	0		1	수술 후	2
채자혜	31305507	2008-03-28	2008-05-09	47	2	1	149	47	21.17	0	4		1	2	3개이상	1	SNB + Axillary Dissection	2.5	2	13	2	T2	1	N1b	0		4	3	3	1		1	0	1	1	1	3	1	0.3	1	2	1	수술 후	2				Y
정혜영	31314943	2008-04-28	2008-05-08	45	2	1	152	47	20.34	0	4	5	2	1	1	1	SNB + Axillary Dissection	5.5	2	23	2	T2	1	N1b	0		4	2	2	1		1	0	1	1	0	2	1	0.25	1	2	1	수술 후	2				Y
한인숙	31323372	2008-04-29	2008-06-09	49	2	1	150	65	28.89	0	5		2	1	1	1	SNB + Axillary Dissection	5.5	2	18	3	T3	1	N1b	0		5	3	3	1		1	0	1	1	1	2	0	0.1	1	1	1	수술 후	2				Y
이유미	31325703	2010-12-10	2011-11-08	45	2	1				0	6	3	1	1,2,3,5		1	SNB + Axillary Dissection	0.7	3	8	1	T1b	1	N1	0		4	3	3	1		1	1	1	1	1	0	1	0.2	1	1	1		2
나경자	31327305	2008-06-03	2008-10-31	56	2	1	152	62	26.84	1	4		1	2	2	1	SNB + Axillary Dissection	1	3	10	1	T1b	2	N1a	0		5	2	2	1		1	0	1	1	1	0	0	0.05	1	2	1	수술 전	3
김정림	31334365	2008-06-25	2008-12-23	41	2	1	160	57	22.27	0	1	5	2	1	1	1	SNB + Axillary Dissection	0.3	1	11	1	T1a	1	N1b	0		4	1	2	1		1	0	1	0	0	0	1	0.15	1	2	1	수술 전	3				Y
이선애	31347549	2008-07-08	2008-08-19	44	2	1	160	77	30.08	1	4		1	2	1	1	SNB + Axillary Dissection	4.1	3	12	2	T2	1	N1b	0		4	3	3	1		1	0	1	1	1	2	1	0.15	1	2	1	수술 후	2				Y
육근숙	31361538	2008-08-07	2008-08-26	49	2	1	158	57	22.83	1	1	5	2	1	2	1	SNB + Axillary Dissection	2.6	1	16	2	T2	1	N1b	0		4	2	3	1		1	0	1	1	1	0	1	0.2	1	1	1
안상빈	31380173	2008-09-26	2008-10-14	65	2	1	151	72	31.58	1	4	5	1	2	1	1	SNB + Axillary Dissection	3.8	2	13	2	T2	1	N1b	0		4	2	2	1		1	0	1	1	1	2	0	0.05	1	2	1	수술 후	2				Y
하춘화	31384757	2008-10-15	2008-11-05	48	2	1	157	54	21.91	0	4	5	2	1	3개이상	1	SNB + Axillary Dissection	4	3	13	2	T2	1	N1b	0		4	2	2		2	1	0	1	1	1	2	0	0.05	1	2	1
박영희	31396091	2008-12-24	2009-01-09	54	2	1	153	53	22.64	1	4	5	1	2	1	1	SNB + Axillary Dissection	2.5	1	9	2	T2	1	N1b	0		4	2	2	1		1	0	1	1	1	1	0	0.05	1	1	1
심귀임	31409687	2008-12-12	2009-01-06	49	2	1	154	52	21.93	0	4	5	1	2	1	1	SNB + Axillary Dissection	5	1	8	2	T2	1	N1b	0		4	3	3	1		1	0	1	1	1	2	1	0.3	1	2	1	수술 후	2				Y
백기순	31417594	2009-01-02	2009-01-13	64	2	1	152	61	26.4	1	5	5	2	1	1	1	SNB + Axillary Dissection	2.5	2	6	2	T2	1	N1b	0		4	2	2	1		1	0	1	1	1	1	0	0.03	1	2	1
소병례	31425951	2009-01-15	2009-02-03	64	2	1	155	59	24.56	1	1	5	1	2	1	1	SNB + Axillary Dissection	6.5	3	6	3	T3	1	N1b	0		5	2	2		2	1	0	1	1	1	0	0	0.1	1	2	1	수술 후	2				Y
박춘주	31443384	2009-03-11	2011-08-09	45	2	1				0	0	5	1	6		1	SNB + Axillary Dissection	4.5	3	7	2	T2	1	N1a	1	bone	7	1	2	1		1	1	1	1	0	1	0	0.02	1	2	1		3
오경주	31532075	2009-09-30	2010-03-16	39	2	1				0	5,6	6	1	6		1	SNB + Axillary Dissection	11	2	16	3	T3	1	N1a	0		6	3	3	1		1	1	1	0	1	2	1	0.7	1	2	1		1,2
김수경	31538693	2009-10-08	2010-03-11	35	2	1				0	6	6	2	1		1	SNB + Axillary Dissection	2.5	2	6	2	T2	1	N1a	0		6	2	2	1		1	1	1	1	1	1	0	0.05	1	2	1		1
김현주	31565448	2009-12-14	2010-06-29	42	2	1				0	6	6	1	6		1	SNB + Axillary Dissection	2.5	1	14	2	T2	1	N1a	1	bone	7	2	2		2	1	1	1	1	0	1	0	0.03	1	2	1		3
황영숙(Lt)	31566162	2009-12-19	2010-06-29	55	2	1				1	6	6	2	1		1	SNB + Axillary Dissection	2.5	2	11	2	T2	1	N1mi	0		4	2	2	1		1	1	1	0	0	1	0	0.02	1	2	1		1
주정여	31586678	2010-02-16	2010-06-25	40	2	1				0	6	5	1	2		1	SNB + Axillary Dissection	3.5	2	10	2	T2	1	N1a	0		4	3	3	1		1	1	0	0	0	0	1	0.7	1	2	1		1->2
엄현자	31593753	2010-03-05	2010-09-06	54	2	1				1	6		2	5		1	SNB + Axillary Dissection	2.5	3	18	2	T2	1	N1a	0		4	2	2	1		0	0	1	1	0	2	0	0	1	2	1		1
나계순	31601072	2010-03-24	2010-04-06	49	2	1				0	4	5	2	1		1	SNB + Axillary Dissection	2.5	1	16	2	T2	1	N1a	0		4	3	3	1		1	1	1	1	0	3	1	0.2	1	1	1		2
김승경	33111973	2010-05-13	2010-10-26	50	2	1				1	6	6	2	2,4		1	SNB + Axillary Dissection	2	2	29	1	T1c	1	N1a	0		3	1	2	1		1	1	1	1	0	3	0	0.02	1	2	1		1->2
서인정	33112043	2010-05-28	2010-11-02	40	2	1				0	6	6	1	2,4		1	SNB + Axillary Dissection	3.5	1	13	2	T2	1	N1a	0		4	2	3	1		1	1	1	1	1	3	0	0.02	1	2	1		1->2
조영순	33115646	2010-08-05	2011-01-28	66	2	1				1	6	6	2	4		1	SNB + Axillary Dissection	0.1	2	8	1	T1mic	1	N1a	0		3	3	2	1		0	0	0	0	1	1	1	0.6	1	2	0
전은영	33115826	2009-12-10	2010-03-04	37	2	1				0			2	6		1	SNB + Axillary Dissection	7	1	9	4	T4	1	N1	0		6	3	3	1		1	1	0	0	1	0	1	0.3	1	1	1		1
윤현경	33117070	2010-07-17	2011-01-25	40	2	1				0	6	6	2	3,4,5		1	SNB + Axillary Dissection	1.5	1	14	1	T1b	1	N1a	0		4	3	2	1		0	0	1	1	0	1	0	0.01	1	2	1		1
선우연실	33127129	2010-11-30	2010-12-08	61	2	1				1	unknown	5	1	2		1	SNB + Axillary Dissection	4.9	1	25	2	T2	1	N1a	0		4	3	2		2	1	1	1	1	0	2	0	0.07	1	1	1		2
박월순	33129547	2010-12-27	2011-05-16	62	2	1				1			1	2		1	SNB + Axillary Dissection	3.7	1	34	2	T2	1	N1	0		3	3	3	1		1	1	0	0	0	0	1	0.3	1	2	1		1->2
김향선	33131347	2011-02-07	2011-02-28	42	2	1				0	6	6	2	2		1	SNB + Axillary Dissection	2	1	18	1	T1c	1	N1b	0		3	3	3	1		1	1	1	0	0	3	0	0.01	0		1		2
박경화	33132143	2011-01-29	2011-02-16	36	2	1				0	6	6	2	2		1	SNB + Axillary Dissection	2.5	2	23	2	T2	1	N1a	0		3	3	3	1		1	1	0	0	1	0	1	0.5	0		1		2
이윤라	33132230	2011-01-26	2011-02-16	36	2	1				0			1	2		1	SNB + Axillary Dissection	1.5	1	22	1	T1c	1	N1a	0		4	3	3	1		1	1	1	0	0	0	1	0.3	1	2	1		2
심소례	33132616	2011-02-08	2011-02-24	72	2	1				1	6		1	2		1	SNB + Axillary Dissection	2	2	15	1	T1c	1	N1a	0		7	2	2	1		1	1	1	1	0	0	0	0.03	1	2	1		2
손미화	33132666	2011-01-27	2011-02-21	46	2	1				0	6	6	2	4		1	SNB + Axillary Dissection	1.5	3	15	1	T1c	1	N1b	0		3	3	2		2	1	1	1	1	0	1	0	0.03	1	2	1		2
최윤정	33135190	2011-02-25	2011-08-29	40	2	1				1		6	2	1,2		1	SNB + Axillary Dissection	1.1	2	10	1	T1c	1	N1	0		4	3	3	1		1	1	0	0	1	3	1	0.7	1	2	1		1->2
김수정	33135735	2011-03-03	2011-03-17	41	2	1				0	6	6	2	1,2,3		1	SNB + Axillary Dissection	4.3	3	21	2	T2	1	N1b	0		4	2	2	1		1	1	1	1	0	0	0	0.03	1	2	1		2
신선규	33136870	2011-03-28	2011-10-04	51	2	1				1	6	5	2	2		1	SNB + Axillary Dissection	1.8	1	8	1	T1c	1	N1a	0		3	3	3	1		1	1	1	1	0	1	1	0.16	1	2	1		1->2
홍금덕	33137553	2011-04-15	2011-10-17	59	2	1				1	5	5	2	2,3,5		1	SNB + Axillary Dissection	2	2	17	1	T1c	1	N1a	0		3	2	2	1		1	1	1	1	0	1	0	0.04	1	2	0
최수미	33139114	2011-03-28	2011-05-03	36	2	1				0	0	6	2	2,4		1	SNB + Axillary Dissection	0.1	2	9	1	T1a	1	N1a	0		3	2	2	1		0	0	1	1	0	0	0	0	1	2	1		2
최성숙	33147964	2011-07-05	2011-07-20	36	2	1				0		5	1	5		1	SNB + Axillary Dissection	3	1	34	2	T2	1	N1a	0		4	3	3	1		1	1	1	1	0	2	1	0.15	1	2	1		2
이재희	33150334	2011-08-05	2011-08-17	47	2	1				0	6	6	1	1		1	SNB + Axillary Dissection	3.5	3	19	2	T2	1	N1a	0		4	2	2	1		1	1	1	1	0	1	0	0.03	1	2	1
박순영	33152145	2011-08-17	2011-09-05	39	2	1				0	6	6	2	2		1	SNB + Axillary Dissection	3	2	13	2	T2	1	N1a	0		4	2	2	1		1	1	1	1	0	0	1	0.4	1	2	1		2
이은영	33152713	2011-08-30	2011-09-15	41	2	1				0	6	6	2	2		1	SNB + Axillary Dissection	5.5	2	14	3	T3	1	N1a	0		5	2	2	1		1	1	1	1	1	0	0	0.11	1	2	1		2
신정식	33155248	2011-09-27	2011-10-19	73	2	1				1	6	6	2	5		1	SNB + Axillary Dissection	3	3	16	2	T2	1	N1a	0		4	2	2	1		1	1	1	1	0	0	0	0.05	1	1	0
김태희	33156187	2011-10-07	2011-10-25	38	2	1				0	6	6	1	1,2		1	SNB + Axillary Dissection	2.5	2	8	2	T2	1	N1a	0		4	3	3	1		1	1	1	1	1	3	1	0.15	1	2	1		2
서정숙	90232848	2011-01-19	2011-06-21	42	2	1				0		6	2	6		1	SNB + Axillary Dissection	3.5	3	7	2	T2	1	N1a	0		6	2	2	1		1	1	1	1	1	1	0	0.05	1	2	1		1
조인훈	20069058	2002-08-29	2002-09-13	71	2	1	150	49	21.78	1	5	5	2	1	1	1	SNB + Axillary Dissection	2.2	1	13	2	T2	1	N1	0		4	2	2	1		1	0	1	0	0	1	0	0%	0		0
강영순	20069351	2002-09-13	2002-09-19	45	2	1	157	53	21.5	1	4		2	1	3개이상	1	SNB + Axillary Dissection	3.3	1	6	2	T2	1	N1biii	0		4	3	2	1		1	0	1	0	1	0	1	0.15	0		1	수술 후	2		Y
이영희	20082974	2003-03-25	2003-03-25	42	2	1	157	54	21.91	1	5	5	2	1	1	1	SNB + Axillary Dissection	5.5	3	21	1	T3	1	N1b	0		3	2	2	1		1	0	1	1	0	2	0	0%	0		1	수술 전후
박문자	20110552	2003-06-13	2003-06-13	62	2	1	156	65	26.71	1		4	1	2	1	1	SNB + Axillary Dissection	2	1	15	1	T1c	1	N1b	0		3	2	2	1		0	0	1	0	0	2	0	0.02	0		1	수술 후	2	Y
현순이	20154242	2004-02-13	2004-02-13	71	2	1	156	68	27.94	1	1	4	1	2	1	1	SNB + Axillary Dissection	2.5	1	14	2	T2	1	N1b	0		4	2	2	1		1	0	1	1	1	1	0	0.05	0		1	수술 후	2		Y
양재숙	20162654	2004-04-02	2004-04-02	38	2	1	152	47	20.34	0			1	3	2	1	SNB + Axillary Dissection	2.5	1	6	2	T2	1	N1b	0		4	2	2	1		1	0	1	1	1	2	1	0.15	0		1	수술 후	2		Y
박선예	20204697	2004-12-29	2005-01-10	47	2	1	154	49	20.66	1	5	5	2	1	1	1	SNB + Axillary Dissection	2.5	1	17	2	T2	1	N1b	0		4	3	3	1		1	0	1	1	1	2	1	0.5	0		1	수술 후	2				Y
이씨순	20233479	2005-07-15	2005-07-15	83	2	1	144	53	25.56	1	4		2	1	1	1	SNB + Axillary Dissection	4.5	3	14	2	T2	1	N1b	0		5	2	2	1		1	0	0	1	1	1	1	0.8	0		1
박외경	20233741	2008-12-11	2008-12-22	49	2	1	152	58	25.1	0	4	5	2	1	1	1	SNB + Axillary Dissection	1.5	1	15	1	T1c	1	N1b	0		3	2	2	1		1	0	1	1	1	0	0	0.05	0		1	수술 후	2				Y
홍후남	20254825	2005-11-28	2005-11-28	57	2	1	155	58	24.14	1	5		2	1	1	1	SNB + Axillary Dissection	3	1	7	2	T2	1	N1a	0		4	3	3	1		1	0	0	0	1	3	1	0.2	0		1	수술 후	2				Y
임준임	20283311	2006-07-03	2006-07-03	61	2	1	161	69	26.62	1	1	5	1	2	1	1	SNB + Axillary Dissection	2.5	2	16	2	T2	1	N1b	0		4	3	3	1		1	0	0	0	1	3	1	0.2	0		1	수술 후	2				Y
안점순	20293464	2006-08-29	2006-09-28	56	2	1	156	59	24.24	1	4	5	1	2	1	1	SNB + Axillary Dissection	2.5	1	13	2	T2	1	N1b	0		4	3	2	1		1	0	0	1	1	2	1	0.25	0		1	수술 후	2			Y
황영선	20312295	2006-12-28	2007-01-12	45	2	1	156	74	30.41	0	5		2	1	2	1	SNB + Axillary Dissection	1.8	1	14	1	T1c	1	N1b	0		3	2	2	1		1	0	1	1	1	2	1	0.15	0		1	수술 후	2				Y
차경숙	20385440	2008-04-23	2008-05-16	50	2	1	151	59	25.88	1	4	5	2	1	1	1	SNB + Axillary Dissection	1.8	1	11	1	T1b	1	N1b	0		5	3	3	1		1	0	1	0	1	3	1	0.2	0		1	수술 후	2				Y
강연지	20466178	2009-12-23	2010-01-19	61	2	1				1	5	6	2	2		1	SNB + Axillary Dissection	2.5	1	9	2	T2	1	N1a	0		4	3	3	1		1	1	0	0	1	3	0	0	0		1		2
김희조	30078516	2001-12-05	2001-12-13	61	2	1	153	67	28.62	1	6	5	2	1	1	1	SNB + Axillary Dissection	1.9	1	14	1	T1c	1	N1bi	0		3	2	2	1		1	0	1	1	0	1	0	0.01	0		0
심은숙	30081132	2001-12-13	2001-12-13	45	2	1	154	47	19.82	0	6	6	1	2	2	1	SNB + Axillary Dissection	1.9	1	12	1	T1c	1	N1bii	0		3	2	2	1		0	0	1	1	0	0	0	0.02	0		1	수술 후	2		Y
최식녀	30093128	2002-01-11	2002-01-17	40	2	1	159	60	23.73	0	6	5	1	2	1	1	SNB + Axillary Dissection	2.3	2	11	2	T2	1	N1biii	0		4	1	2	1		1	1	1	1	0	0	0	0.1	0		1	수술 후	2			Y
이봉임	30126143	2003-04-01	2003-04-01	71	2	1	150	47	20.89	0	5	5	2	1	1	1	SNB + Axillary Dissection	2	3	6	1	T1c	1	N1b	0		3	1	1	1		0	0	1	0	0	1	0	0%	0		1	수술 전	2
유정자	30128466	2002-03-28	2002-03-28	48	2	1	161	78	30.09	0	6	5	1	2	1	1	SNB + Axillary Dissection	1.9	2	22	1	T1c	1	N1bi	0		3	3	2	1		0	0	0	0	0	2	1	0.2	0		1	수술 후	2		Y
방치분	30131811	2002-04-06	2002-08-14	54	2	1	149	58	26.12	1	5	5	1	2	1	1	SNB + Axillary Dissection	2.9	3	10	2	T2	1	N1bi	0		3	2	2	1		1	0	1	1	0	1	0	0.05	0		1	수술 후	2			Y
박미정	30137888	2002-07-12	2002-07-12	30	2	1	157	52	21.1	0	5	5	2	1	1	1	SNB + Axillary Dissection	1.2	1	12	1	T1c	1	N1bi	0		3	1	2	1		1	0	1	0	0	1	0	0%	0		1	수술 전후	2
백은숙	30159655	2002-06-04	2002-06-12	59	2	1	158	72	28.84	1	5	5	2	1	1	1	SNB + Axillary Dissection	3.5	1	15	2	T2	3	N3	0		6	2	2	1		0	0	0	0	0	3	1	0.6	0		1	수술 후	2		Y
전복녀	30189788	2002-08-05	2002-08-14	60	2	1	152	59	25.54	1	5	5	2	1	1	1	SNB + Axillary Dissection	1.7	1	25	1	T1c	1	N1bi	0		4	2	3	1		0	0	1	0	0	2	1	0.2	0		1	수술 후	2		Y
최미화	30204478	2002-08-30	2002-09-06	41	2	1	169	59	20.66	0		5	2	1	1	1	SNB + Axillary Dissection	2.2	3	11	2	T2	1	N1biii	0		4	3	3	1		1	0	1	1	1	1	1	0.15	0		1	수술 후	2		Y
김하숙	30224023	2002-10-11	2002-10-11	32	2	1	156	54	22.19	0	1	3	1	2	3개이상	1	SNB + Axillary Dissection	0.17	1	14	1	T1c	1	N1a	0		3	2	2	1		1	1	1	0	1	2	0	0.1	0		1	수술 후	2		Y
김희자	30225420	2002-09-13	2002-10-18	40	2	1	156	46	18.9	0	2	5	1	2	1	1	SNB + Axillary Dissection	1.7	1	22	1	T1c	1	N1bi	0		4	2	2	1		0	0	1	1	1	3	0	0%	0		1	수술 후	2		Y
이금순	30235496	2002-11-21	2002-11-21	42	2	1	159	60	23.73	0	4	5	1	2	1	1	SNB + Axillary Dissection	3.2	1	7	2	T2	1	N1a	0		3	1	1	1		1	0	1	0	0	2	0	0.05	0		1	수술 후	2
김경자	30237346	2002-11-21	2002-11-21	40	2	1	158	48	19.23	0	2	5	2	1	1	1	SNB + Axillary Dissection	2	1	8	1	T1c	1	N1a	0		4	3	3	1		0	0	1	0	1	2	1	0.4	0		1	수술 후	2
안종해	30244995	2002-11-26	2002-11-26	44	2	1	155	64	26.64	0	1	5	2	1	3개이상	1	SNB + Axillary Dissection	4.2	2	16	2	T2	1	N1biii	0		4	1	2	1		0	0	1	1	0	2	1	0.15	0		1	수술 후	2
안정자	30245291	2002-11-15	2002-11-15	58	2	1	156	71	29.17	1	5		2	1	1	1	SNB + Axillary Dissection	1.7	1	10	1	T1c	1	N1a	0		3	2	2	1		1	0	1	1	1	1	1	0.3	0		1	수술 후	2	Y
박인선	30250781	2002-12-23	2002-12-23	44	2	1	153	51	21.79	0	5		2	1	2	1	SNB + Axillary Dissection	0.4	1	12	1	T1a	1	N1a	0		3	1	1	1		0	0	1	0	0	1	0	0.1	0		1	수술 후	2		Y
강순옥	30267361	2003-01-15	2003-01-15	34	2	1	163	62	23.34	0	5		2	1	3개이상	1	SNB + Axillary Dissection	0.7	2	19	1	T1b	1	N1b	0		3	2	2	1		0	0	0	1	1	3	0	0%	0		1	수술 후	2
장귀현	30363252	2003-07-08	2003-07-08	48	2	1	154	57	24.03	1	3	3	1	2	1	1	SNB + Axillary Dissection	1	1	13	2	T1b	1	N1b	0		4	3	3	1		1	0	1	1	1	1	0	0.02	0		1	수술 후	2		Y
김경년	30372751	2003-07-28	2003-07-28	33	2	1	161	48	18.52	0	5	5	2	1	1	1	SNB + Axillary Dissection	2	2	12	1	T1c	1	N1b	0		3	2	2	1		0	0	1	1	1	1	0	0.02	0		1	수술 후	2		Y
강경미	30401882	2003-09-04	2003-11-26	41	2	1				1		5	2	2		1	SNB + Axillary Dissection	3	1	16	2	T2	1	N1a	0		3	2	2	1		1	1	1	1	1	2	0	0.1	0		1		1->2
전미자	30405149	2003-09-30	2003-09-30	46	2	1	153	56	23.92	0		5	2	1	1	1	SNB + Axillary Dissection	2.8	1	14	2	T2	1	N1b	0		4	2	2	1		1	0	1	1	0	1	0	0.05	0		1	수술 후	2		Y
하현주	30408124	2003-10-10	2003-10-10	40	2	1	156	49	20.13	0		5	1	2	1	1	SNB + Axillary Dissection	3.5	1	12	2	T2	1	N1b	0		4	2	2	1		1	0	1	1	0	1	0	0.05	0		1	수술 후	2		Y
김미선	30408807	2004-01-13	2004-01-13	49	2	1	154	57	24.03	0	4	4	1	2	3개이상	1	SNB + Axillary Dissection	2.5	1	16	2	T2	1	N1b	0		4	2	2	1		1	0	1	0	0	2	0	0.02	0		1	수술 전후	2				Y
하두주	30428616	2003-11-20	2003-11-20	71	2	1	149	64	28.83	1		5	1	2	1	1	SNB + Axillary Dissection	3	1	8	2	T2	1	N1b	0		4	3	3	1		1	0	0	0	1	1	0	0.1	0		1	수술 후	2				Y
이웅덕	30481585	2004-03-05	2004-03-05	75	2	1	151	54	23.68	1			1	2	1	1	SNB + Axillary Dissection	4	1	19	2	T2	1	N1b	0		4	3	3	1		1	0	0	0	0	3	0	0.1	0		1	수술 후	2		Y
정광임	30491359	2007-05-17	2007-06-12	57	2	1	150	85	37.78	1	1		2	1	1	1	SNB + Axillary Dissection	4	1	16	2	T2	1	N1b	0		4	3	3	1		1	0	0	1	0	1	1	0.7	0		1	수술 후	2				Y
윤선아	30529247	2004-05-11	2004-05-11	62	2	1	155	57	23.73	1			1	2	1	1	SNB + Axillary Dissection	2.5	1	38	2	T2	1	N1b	0		4	2	2	1		1	1	1	1	1	0	0	0.1	0		1	수술 후	2		Y
김경자	30533929	2004-05-14	2004-05-14	60	2	1	152	52	22.51	1			1	2	1	1	SNB + Axillary Dissection	3	2	18	2	T2	1	N1b	0		4	2	1	1		1	0	1	1	1	1	0	0.1	0		1	수술 후	2		Y
김창숙	30639012	2004-11-19	2004-12-17	48	2	1	149	49	22.07	0	1	5	2	1	1	1	SNB + Axillary Dissection	2.2	1	8	2	T2	1	N1a	0		4	2	2	1		1	0	1	1	0	1	0	0.1	0		1	수술 후	2				Y
조순자	30664568	2005-01-28	2005-01-28	61	2	1	155	62	25.81	1			2	1	1	1	SNB + Axillary Dissection	4	2	25	2	T2	1	N1b	0		4	3	3	1		1	0	0	0	0	3	1	0.2	0		1	수술 후	2				Y
홍현숙	30670633	2005-02-15	2005-02-15	45	2	1	167	67	24.02	0	5		1	2	2	1	SNB + Axillary Dissection	5	1	25	2	T2	1	N1b	0		4	3	3	1		1	0	1	1	1	2	1	0.3	0		1	수술 후	2				Y
최영숙	30710221	2005-08-12	2005-08-12	48	2	1	160	45	17.58	0	1	5	1	2	1	1	SNB + Axillary Dissection	3.5	1	12	2	T2	1	N1b	0		4	2	2	1		1	0	1	0	0	0	0	0.02	0		1	수술 전후	2				Y
이정례	30732517	2005-06-15	2005-06-15	78	2	1	150	55	24.44	0	5	5	1	2	1	1	SNB + Axillary Dissection	2.2	3	17	2	T2	1	N1b	0		4	3	3	1		1	0	1	1	0	2	0	0.1	0		0
손영덕	30735129	2005-06-21	2005-06-21	46	2	1	153	43	18.37	0			2	1	1	1	SNB + Axillary Dissection	2	2	8	1	T1c	1	N1b	0		3	2	2	1		1	0	1	1	1	1	0	0.1	0		1	수술 후	2				Y
천필녀	30745467	2005-07-15	2005-07-15	58	2	1	165	62	22.77	1	5		1	2	1	1	SNB + Axillary Dissection	6	2	13	4	T4	1	N1b	0		4	3	3	1		1	0	0	0	1	1	1	0.2	0		0	수술 후	2				Y
조연순	30748480	2005-07-15	2005-07-15	89	2	1	143	50	24.45	1			2	1	1	1	SNB + Axillary Dissection	6.5	2	17	3	T3	1	N1b	0		6	3	3	1		1	0	0	1	1	1	1	0.3	0		0
박숙자	30764956	2005-08-16	2005-08-16	66	2	1	155	66	27.47	1	4		1	2	1	1	SNB + Axillary Dissection	2.6	1	20	2	T2	1	N1b	0		4	2	2	1		1	0	1	0	0	0	0	0.03	0		0
최효선	30799844	2005-10-18	2005-10-18	37	2	1	167	51	18.29	0	1		1	2	3개이상	1	SNB + Axillary Dissection	3	2	16	2	T2	1	N1b	0		4	3	3	1		1	0	1	1	0	2	1	0.4	0		1	수술 후	2				Y
김광례	30800768	2005-10-05	2006-01-06	51	2	1	160	52	20.31	1	5	5	1	2	1	1	SNB + Axillary Dissection	2	3	7	is	Tis	1	N1a	0		5	3	3	1		0	0	1	1	0	2	0	0.05	0		1	수술 전후	3
조원금	30885233	2006-03-20	2006-03-20	67	2	1	158	46	18.43	1	5		2	1	1	1	SNB + Axillary Dissection	1.8	3	20	1	T1c	1	N1b	0		3	2	2	1		1	0	1	0	1	2	0	0.1	0		1	수술 후	2		Y
김은중	30915879	2006-05-17	2006-05-17	43	2	1	157	69	27.99	0	4		1	2	3개이상	1	SNB + Axillary Dissection	4	2	13	2	T2	1	N1b	0		4	2	2		2	1	0	1	1	1	1	1	0.15	0		1	수술 후	2				Y
이순영	30923375	2006-05-24	2006-07-06	68	2	1	150	55	24.44	1	4	4	1	2	1	1	SNB + Axillary Dissection	3.5	1	12	2	T2	1	N1b	0		4	2	2	1		1	0	0	0	0	3	1	0.15	0		1	수술 후	2				Y
신순예	30952359	2006-07-13	2006-10-25	58	2	1	152	61	26.4	1	4	5	2	1	1	1	SNB + Axillary Dissection	0.5	2	8	1	T1a	1	N1a	0		5	3	3	1		1	0	0	1	1	3	0	0.1	0		1	수술 전후	3			Y
이경순	30961315	2006-08-01	2006-08-23	60	2	1	154	64	26.99	1	5		1	2	1	1	SNB + Axillary Dissection	2.2	2	24	2	T2	1	N1b	0		4	3	3	1		1	0	1	1	1	2	1	0.15	0		1	수술 후	2				Y
김기자	31108371	2007-04-26	2007-08-10	37	2	1	157	77	31.24	0	5	5	1	2	1	1	SNB + Axillary Dissection	2.3	1	13	2	T2	1	N1a	0		3	3	3	1		1	0	1	1	1	1	0	0.05	0		1	수술 전후	3				Y
김순화	31110918	2007-04-10	2007-05-02	43	2	1	155	54	22.48	0		4	2	1	2	1	SNB + Axillary Dissection	2.2	1	20	2	T2	1	N1b	0		4	2	2	1		1	0	1	1	1	2	0	0.1	0		1	수술 후	2				Y
전응조	31117577	2007-04-09	2007-08-21	70	2	1	150	64	28.44	1			1	2	1	1	SNB + Axillary Dissection	4	3	8	2	T2	1	N1a	1	lung	8	3	3	1		1	0	0	1	1	0	1	0.3	0		1	수술 전	3		Y
고영례	31125491	2007-06-04	2007-06-21	60	2	1	154	62	26.14	0	5	5	1	2	2	1	SNB + Axillary Dissection	3.5	3	10	2	T2	1	N1b	0		4	2	2	1		1	0	1	1	1	2	1	0.2	0		1	수술 후	2				Y
박영숙	31189495	2007-08-27	2007-09-18	65	2	1	154	56	23.61	1	4	4	2	1	1	1	SNB + Axillary Dissection	2.3	3	8	2	T2	1	N1b	0		4	2	2	1		1	0	1	1	1	1	1	0.2	0		1	수술 후	2				Y
김영심	31194031	2007-08-06	2007-10-01	61	2	1	146	52	24.39	1	4	5	2	1	1	1	SNB + Axillary Dissection	1.8	2	10	1	T1c	1	N1b	0		3	2	2	1		1	0	1	1	1	1	1	0.15	0		1	수술 후	2		Y
신옥녀	31212535	2007-09-20	2007-10-16	39	2	1	164	68	25.28	0	1		1	2	1	1	SNB + Axillary Dissection	1	1	17	1	T1b	1	N1b	0		3	3	3	1		1	0	1	1	1	2	1	0.25	0		1	수술 후	2				Y
박춘옥	31246862	2007-12-05	2007-12-17	60	2	1	160	48	18.75	1	5	5	1	2	2	1	SNB + Axillary Dissection	3	1	10	2	T2	1	N1a	0		4	3	3	1		1	0	0	0	1	2	1	0.2	0		1	수술 후	2				Y
김옥분	31262600	2008-01-10	2008-02-11	44	2	1	162	62	23.62	0	5		2	1	1	1	SNB + Axillary Dissection	4.5	1	7	2	T2	1	N1a	0		4	2	3	1		1	0	1	1	1	1	1	0.2	0		0
이인숙	31300766	2008-04-01	2008-04-07	40	2	1	166	63	22.86	0	1		1	2	1	1	SNB + Axillary Dissection	2.2	1	13	2	T2	1	N1b	0		4	2	2	1		1	0	1	1	1	1	0	0.1	0		1	수술 후	2				Y
허연숙	31319753	2011-03-11	2011-04-19	69	2	1				1		6	2	2		1	SNB + Axillary Dissection	2.2	1	12	2	T2	1	N1a	0		4	3	3	1		0	0	0	0	0	0	1	0.4	0		0
이용희	31321910	2007-01-25	2007-02-09	49	2	1	147	49	22.68	0	5	5	1	2	1	1	SNB + Axillary Dissection	4	1	15	2	T2	1	N1b	1	LN, pleura	8	3	3	1		1	1	0	0	0	1	1	20%	0		1	수술 후	2
강진희	31324089	2008-05-10	2008-05-10	55	2	1	148	47	21.46	1			2	1	1	1	SNB + Axillary Dissection	4	1	10	2	T2	1	N1b	0		4	2	2		2	0	0	0	0	1	1	0	0%	0		1	수술 후	2		Y
이복녀	31331962	2008-06-03	2008-06-27	57	2	1	159	56	22.15	1	5	5	2	1	2	1	SNB + Axillary Dissection	2.5	3	20	2	T2	1	N1b	0		4	3	2	1		1	0	1	1	1	3	1	0.5	0		1	수술 후	2				Y
전성숙	31406378	2008-11-18	2009-02-16	37	2	1	165	64	23.51	0	4	5	1	2	2	1	SNB + Axillary Dissection	1.8	2	18	1	T1c	1	N1b	0		3	3	3	1		1	0	1	1	1	3	0	0.1	0		0
이회덕(Lt)	31599403	2010-03-15	2010-03-30	43	2	1					5	5	3	1,2		1	SNB + Axillary Dissection	1.8	1	7	1	T1c	1	N1a	0		1	2	2	1		1	1	1	1	0	3	0	0.1	0		1		2
전북실	33111723	2010-05-20	2010-06-08	70	2	1				1	5		1	2		1	SNB + Axillary Dissection	2.3	1	17	2	T2	1	N1mi	0		4	1	2	1		1	1	1	1	0	2	0	0.1	0		0
ICHINXORLOO	33121286	2010-09-15	2010-10-05	65	2	1				1		5	2	5		1	SNB + Axillary Dissection	3.5	1	7	2	T2	1	N1a	0		4	3	3	1		1	1	1	1	0	1	1	0.7	0		0
양영순	33128956	2010-12-20	2011-01-10	67	2	1				1		6	2	4		1	SNB + Axillary Dissection	2.5	1	13	2	T2	1	N1a	0		4	2	3	1		1	1	1	1	0	0	0	0.03	0		0
김정숙	33133243	2011-03-03	2011-03-21	69	2	1				1	4	6	2	2		1	SNB + Axillary Dissection	1.8	1	25	1	T1c	1	N1b	0		4	1	2	1		0	0	1	1	0	1	0	0.01	0		1		2
장혜선	33137318	2011-03-18	2011-04-06	43	2	1				0		6	1	3		1	SNB + Axillary Dissection	2.3	1	6	2	T2	1	N1mi	0		4	2	3	1		1	1	1	1	0	0	0	0.08	0		1		2
신수자	33140019	2011-04-16	2011-10-11	49	2	1				1			2	2		1	SNB + Axillary Dissection	5	3	11	2	T2	1	N1a	1	stomach	7	2	2		2	1	1	1	1	0	1	0	0.06	0		1		3
강명옥	33141431	2011-05-20	2011-06-15	59	2	1				1	6	5	2	1,3		1	SNB + Axillary Dissection	6.5	2	25	3	T3	1	N1a	0		5	1	2	1		0	0	1	1	0	0	0	0.01	0		0
백영미	33150778	2011-08-18	2011-09-05	43	2	1				0	4	5	1	5		1	SNB + Axillary Dissection	2.5	2	16	2	T2	1	N1a	0		4	2	2	1		1	1	1	1	0	0	1	0.26	0		1		2
김은경	33151790	2011-08-17	2011-09-05	46	2	1				0	6		1	2		1	SNB + Axillary Dissection	1.5	1	18	1	T1c	1	N1a	0		3	2	3	1		0	0	1	1	1	0	1	0.2	0		1		2
김나영	33154137	2011-10-12	2011-11-07	41	2	1				0	0	6	1	3,5		1	SNB + Axillary Dissection	2.2	2	21	2	T2	1	N1a	0		4	2	2	1		1	1	1	1	0	2	0	0.05	0		1		2
[truncated: 29 more columns]

## Sheet: ki67
병록번호	수술그룹	ki67
20018531	3	0
20021830	3	0
20027636	3	1
20031938	2	1
20040622	3	0
20061960	3	0
20067278	1	0
20069058	3	0
20069351	3	1
20070483	1	1
20081212	3	0
20082107	3	0
20082974	3	0
20093880	1	0
20095406	2	1
20105310	2	0
20110552	3	0
20116459	1	1
20122764	3	0
20124568	3	0
20126146	3	1
20130811	3	0
20134147	3	0
20137463	3	0
20139197	3	1
20146405	3	0
20154242	3	0
20157412	3	0
20162298	1	0
20162654	3	1
20178147	3	1
20181439	1	1
20197814	1	0
20203144	3	0
20204697	3	1
20208954	3	1
20212256	1	1
20217927	3	0
20227791	3	1
20229038	3	0
20229317	3	0
20233479	3	1
20233741	3	0
20243166	1	1
20245580	2	0
20248109	3	1
20254825	3	1
20265609	1	0
20266602	1	0
20277385	2	0
20282147	1	0
20283311	3	1
20286675	1	1
20289326	1	0
20292834	3	1
20293464	3	1
20307628	3	1
20309181	1	0
20312295	3	1
20318572	1	1
20322999	1	1
20325190	1	1
20326605	3	1
20328043	2	0
20338235	1	1
20341332	3	0
20344247	1	1
20346368	1	0
20347556	3	0
20355379	3	1
20355805	3	0
20359263	1	0
20360124	3	0
20364157	3	0
20367853	2	0
20369765	3	0
20372468	1	1
20374387	3	0
20374541	1	0
20380382	3	0
20382504	3	0
20383831	3	0
20385440	3	1
20385464	2	1
20387888	3	1
20393496	3	1
20396046	3	1
20396301	2	1
20400370	3	1
20400875	1	0
20404961	1	1
20405382	2	1
20411503	3	0
20416267	1	0
20418054	1	0
20418465	3	1
20444767	3	1
20446686	3	0
20448992	2	1
20466178	3	0
20472623	1	0
20476106	3	0
20477091	3	1
20480206	1	0
30005075	2	0
30051667	2	0
30054394	3	0
30065666	1	0
30069536	3	1
30078516	3	0
30081132	3	0
30089756	3	0
30093128	3	0
30094943	3	0
30099607	1	0
30105108	3	0
30126143	3	0
30128466	3	1
30131811	3	0
30137888	3	0
30145928	3	0
30147258	3	0
30152250	3	0
30159655	3	1
30168820	1	0
30180217	3	1
30187629	1	1
30189788	3	1
30199730	3	1
30201912	1	0
30204478	3	1
30204935	1	0
30209466	3	1
30216938	3	0
30219139	3	0
30222856	3	1
30224023	3	0
30225420	3	0
30235496	3	0
30236367	3	1
30237346	3	1
30238806	3	0
30244995	3	1
30245291	3	1
30249349	3	1
30249510	3	1
30250046	3	0
30250781	3	0
30253850	3	1
30254877	3	0
30267361	3	0
30270963	1	0
30285307	3	0
30295311	2	1
30310450	2	1
30312742	3	0
30313992	3	0
30324651	3	0
30326455	3	0
30340064	3	1
30347243	3	0
30349054	3	1
30354342	3	0
30363238	3	0
30363252	3	0
30371967	3	1
30372751	3	0
30372799	1	0
30373552	3	1
30376296	2	0
30385702	2	0
30386332	3	0
30401402	1	1
30401882	3	0
30405149	3	0
30405428	3	1
30408124	3	0
30408807	3	0
30410792	2	1
30412015	3	0
30428616	3	0
30441594	3	0
30468760	3	1
30473128	3	0
30481585	3	0
30485082	3	0
30486410	3	0
30491359	3	1
30501302	3	1
30511734	1	0
30512179	1	0
30521553	3	0
30527335	1	1
30529247	3	0
30533929	3	0
30536656	3	1
30540600	1	1
30551701	3	0
30554128	1	0
30563540	1	1
30568684	1	1
30572001	2	1
30579879	2	1
30581733	1	0
30587368	3	1
30615667	3	1
30621833	1	0
30627242	3	1
30628478	1	0
30639012	3	0
30639788	3	1
30657003	2	1
30661273	3	0
30664568	3	1
30670633	3	1
30672437	2	1
30689877	1	0
30691142	3	0
30706183	1	1
30707340	2	0
30710221	3	0
30718960	3	1
30722123	3	1
30732517	3	0
30733077	3	0
30734429	3	0
30735129	3	0
30741782	3	0
30742932	3	0
30745467	3	1
30745614	3	0
30748480	3	1
30761724	1	0
30761731	3	0
30763643	2	0
30764956	3	0
30773866	3	0
30783661	1	1
30791383	1	1
30793062	3	0
30799844	3	1
30800768	3	0
30801893	3	1
30807536	3	0
30817007	1	1
30818093	1	1
30826380	3	1
30830930	3	1
30841202	3	0
30845312	3	1
30855395	1	0
30859708	1	1
30865998	3	0
30867848	1	1
30876967	2	1
30885233	3	0
30887880	3	1
30892495	1	0
30898703	3	0
30899256	3	1
30909850	1	1
30915879	3	1
30923375	3	1
30924462	1	0
30934298	3	1
30938911	3	0
30943557	3	1
30945229	3	1
30952359	3	0
30954386	1	0
30961315	3	1
30963443	2	1
30968758	3	1
30969319	3	1
30973680	3	1
30993761	2	0
30996979	2	0
30998083	3	0
30999574	1	1
31010645	1	0
31012874	2	1
31013644	3	0
31015640	1	0
31017406	3	0
31022352	1	0
31031596	3	0
31050845	3	0
31052795	3	1
31054001	1	0
31056456	3	0
31059309	3	1
31061434	1	1
31070337	1	1
31074694	1	0
31078324	1	1
31089603	1	1
31093284	3	1
31108371	3	0
31110918	3	0
31112008	3	1
31112558	3	1
31117577	3	1
31122858	1	1
31125491	3	1
31129121	3	0
31132639	1	0
31138644	1	0
31139964	3	1
31140793	3	1
31144447	1	1
31148766	3	1
31156008	3	1
31158989	3	0
31164333	1	1
31167426	3	1
31175612	1	1
31176259	2	1
31176691	1	0
31185789	1	1
31189495	3	1
31191506	1	1
31194031	3	1
31199120	1	0
31207906	3	1
31212535	3	1
31222587	1	0
31224848	3	1
31231219	3	1
31231978	1	1
31233190	1	0
31235444	1	1
31236447	2	0
31238746	1	0
31240840	1	1
31246862	3	1
31247935	1	1
31252487	3	1
31254919	1	0
31260495	3	0
31262600	3	1
31262895	3	0
31266400	3	1
31269872	3	1
31270632	1	1
31272520	3	0
31283669	3	0
31286884	3	0
31293914	3	0
31295787	3	1
31295895	3	0
31296456	3	0
31296944	3	0
31300766	3	0
31301031	3	1
31302849	3	0
31304915	3	1
31305507	3	1
31305761	3	0
31307046	3	0
31307301	3	1
31314943	3	1
31318589	1	0
31319753	3	1
31321910	3	1
31323372	3	0
31324089	3	0
31325703	3	1
31325866	3	1
31327305	3	0
31331962	3	1
31334365	3	1
31336789	2	0
31341938	1	1
31342739	1	1
31347549	3	1
31349329	3	1
31355735	3	0
31361538	3	1
31361622	1	0
31365408	1	1
31367226	2	0
31369828	1	0
31375258	3	0
31376282	3	1
31377122	1	1
31380173	3	0
31381866	3	1
31381905	1	1
31384757	3	0
31386210	1	0
31387028	3	0
31390048	3	1
31392633	2	0
31394305	3	1
31396091	3	0
31398749	1	0
31405320	3	0
31406378	3	0
31406640	1	0
31407232	2	0
31407953	3	0
31408552	3	1
31409687	3	1
31410315	1	0
31411952	3	0
31412506	1	0
31412809	3	0
31417594	3	0
31425951	3	0
31429504	1	0
31430319	1	0
31431886	1	0
31443384	3	0
31495424	3	1
31532075	3	1
31538693	2	0
31538693	3	0
31546740	3	0
31558200	3	1
31565448	3	0
31566162	3	0
31572477	1	1
31576532	1	0
31581262	3	0
31586678	3	1
31593753	3	0
31599403	3	0
31601072	3	1
31604103	2	1
33110718	1	0
33110784	1	0
33110998	1	1
33111613	1	0
33111723	3	0
33111973	3	0
33112043	3	0
33112057	1	0
33112164	1	0
33115220	3	0
33115646	3	1
33115826	3	1
33115827	3	1
33116001	1	1
33116638	2	0
33117070	3	0
33118886	3	0
33119501	3	1
33119945	1	1
33121251	2	1
33121286	3	1
33121858	3	1
33122946	3	1
33123904	2	0
33124791	3	1
33125346	1	1
33125883	1	0
33127047	1	1
33127129	3	0
33127845	3	1
33128956	3	0
33129067	1	0
33129547	3	1
33129712	3	0
33129877	3	0
33130101	1	0
33130236	3	0
33130298	1	0
33130693	1	0
33130832	3	0
33131347	3	0
33132143	3	1
33132230	3	1
33132387	1	0
33132616	3	0
33132637	3	1
33132666	3	0
33133243	3	0
33133546	1	1
33133914	1	0
33134202	3	1
33134262	2	0
33135190	3	1
33135735	3	0
33136660	3	0
33136870	3	1
33136876	3	0
33137318	2	0
33137318	3	0
33137553	3	0
33137734	1	0
33138081	1	0
33139055	1	0
33139114	3	0
33139786	1	0
33140019	2	1
33140019	3	0
33141111	1	1
33141431	3	0
33141529	3	1
33141717	3	1
33141871	3	0
33141939	3	0
33143035	1	0
33145333	3	0
33145801	1	0
33146169	1	1
33146476	1	0
33146898	1	0
33147964	3	1
33148288	1	0
33148376	1	0
33149080	2	0
33149081	1	0
33149785	1	0
33149915	1	1
33150334	3	0
33150466	1	0
33150701	1	1
33150738	1	0
33150778	3	1
33151790	3	1
33152145	3	1
33152476	3	0
33152692	3	1
33152713	3	0
33152952	1	1
33153148	2	1
33153148	3	1
33153640	3	1
33154137	3	0
33154143	1	1
33154846	1	1
33154893	1	0
33155004	1	0
33155127	3	1
33155248	3	0
33156187	3	1
33156380	1	0
33156755	3	0
33157306	1	1
33157851	3	1
33157902	3	0
33158409	3	1
33158432	2	1
33158743	1	1
33159111	1	0
33159614	1	0
33159927	1	0
33160301	1	1
33160697	1	1
33161046	1	0
33161074	1	1
33162562	1	1
33165470	1	0
33166538	1	0
33166855	1	1
33168527	1	0
33168930	1	0
33169176	1	1
90018871	3	1
90032536	1	0
90055128	1	0
90055508	2	1
90228306	1	1
90232848	3	0
